# Supplementary material for: Postcopulatory sexual selection and the evolution of shape complexity in the carnivoran baculum
Source: Proc Biol Sci. 2020 Oct 14;287(1936):20201883. doi: 10.1098/rspb.2020.1883 (PMC7657853; doi:10.1098/rspb.2020.1883)
Supplement: Shape complexity and life history data [file rspb20201883supp1.csv]

Family	Genus	Length	Alpha_complexity	Tip_alpha_complexity	Mid_alpha_complexity	Base_alpha_complexity	Male_mass	Male_mass_ref	Testes_mass	Testes_mass_ref	Social_system	Social_system_ref	Ovulation_strategy	Ovulation_strategy_ref	Intromission_duration	Intromission_duration_ref
Ailuridae	Ailurus_fulgens	27.2484	2.5278	4.4229	11.805	1.999	5.4	Silva & Downing (1995)	6.35	Anderson & Dixson (2009)	S	Lukas & Clutton-Brock (2013)	I	Spanner et al. (1977)	25	Roberts & Kessler (1979)
Canidae	Canis_aureus	64.061334	2.8654	6.3057	2.7717	2.834	12	Palmqvist et al. (2002)	13.3	Iossa et al. (2008)	SM	Lukas & Clutton-Brock (2013)	S	Kester et al. (2016)	11.5	Golani et al. (1971)
Canidae	Canis_latrans	75.2	1.818	2.2246	1.8955	3.7749	10.6	Iossa et al. (2008)	15.4	Iossa et al. (2008)	SM	Lukas & Clutton-Brock (2013)	S	Kester et al. (2016)	25	Larivire & Ferguson (2002)
Canidae	Canis_lupus	99.92	3.1814	3.709	3.0305	3.2827	45	Palmqvist et al. (2002)	27.38	Iossa et al. (2008)	SM	Lukas & Clutton-Brock (2013)	S	Larivire & Ferguson (2002)	120	Larivire & Ferguson (2002)
Canidae	Canis_mesomelas	52.613248	3.5918	5.1777	3.3699	3.8785	8.2	Palmqvist et al. (2002)	NA		SM	Lukas & Clutton-Brock (2013)	S	Kester et al. (2016)	NA
Canidae	Chrysocyon_brachyurus	97.72	2.707	5.6563	2.9052	2.0901	23	Palmqvist et al. (2002)	12.68	Iossa et al. (2008)	SM	Lukas & Clutton-Brock (2013)	I	Jones et al. (2018)	31	Weinhardt & Rodden (1995)
Canidae	Cuon_alpinus	85.05	3.1379	7.2344	3.224	2.6443	17.5	Palmqvist et al. (2002)	6.35	Anderson & Dixson (2009)	SM	Lukas & Clutton-Brock (2013)	S	Kester et al. (2016)	20	Sosnovskii (1967)
Canidae	Dusicyon_thous	56.820869	2.8301	3.832	2.7246	3.2515	7	Palmqvist et al. (2002)	NA		SM	Lukas & Clutton-Brock (2013)	S	Kester et al. (2016)	8	Brady (1978)
Canidae	Lycalopex_culpaeus	59.506074	3.4922	3.4521	3.5007	3.6484	11.65	Johnson & Franklin (1994)	18.8	Iossa et al. (2008)	S	Lukas & Clutton-Brock (2013)	S	Kester et al. (2016)	NA
Canidae	Lycalopex_griseus	36.84793	3.4258	4.0078	3.1997	4.0234	4.6	Palmqvist et al. (2002)	11.2	Iossa et al. (2008)	S	Lukas & Clutton-Brock (2013)	S	Kester et al. (2016)	NA
Canidae	Lycaon_pictus	109.28	2.4679	19.063	2.3296	2.8584	25	Palmqvist et al. (2002)	31.01	(4)Iossa et al. (2008)	SM	Lukas & Clutton-Brock (2013)	S	Kester et al. (2016)	1.87	Van Heerden (1981)
Canidae	Nyctereutes_procyonoides	79.4448	2.003	4.3291	1.9757	1.5444	7.5	Palmqvist et al. (2002)	7.44	(4)Iossa et al. (2008)	SM	Lukas & Clutton-Brock (2013)	S	Kester et al. (2016)	10	Dixson et al. (2004)
Canidae	Speothos_venaticus	79.04	2.4351	3.7295	2.4932	2.0664	9	Palmqvist et al. (2002)	8.24	Iossa et al. (2008)	SM	Lukas & Clutton-Brock (2013)	I	Heldstab et al (2018)	52	DeMatteo et al. (2006)
Canidae	Vulpes_cana	40.0464	3.1257	3.0708	3.1108	3.5898	0.96	Silva & Downing (1995)	0.78	(5)Peters & Rdel (1994)	SM	Lukas & Clutton-Brock (2013)	S	Kester et al. (2016)	NA
Canidae	Vulpes_chama	38.624256	3.3657	2.9922	3.5986	3.5854	2.6	Palmqvist et al. (2002)	NA		SM	Lukas & Clutton-Brock (2013)	S	Kester et al. (2016)	NA
Canidae	Vulpes_lagopus	52.84	3.2241	5.375	2.9355	3.4194	3.8	Palmqvist et al. (2002)	4.06	Iossa et al. (2008)	SM	Lukas & Clutton-Brock (2013)	S	Kester et al. (2016)	37	Valberg Nordrum (1994)
Canidae	Vulpes_vulpes	51.9696	2.9731	6.7051	2.5801	3.3223	6.7	Palmqvist et al. (2002)	12.36	Iossa et al. (2008)	SM	Lukas & Clutton-Brock (2013)	S	Larivire & Ferguson (2002)	40	Larivire & Ferguson (2002)
Eupleridae	Cryptoprocta_ferox	81.486	19.539	44.594	229.25	7.124	7.4	Hawkins (1998)	11.15	Anderson et al. (2004)	S	Lukas & Clutton-Brock (2013)	I	Dickie (2005)	188	Hawkins & Racey (2009)
Felidae	Acinonyx_jubatus	6.4371	1.4569	1.791	1.5345	1.5251	43.7	Iossa et al. (2008)	10	Iossa et al. (2008)	S	Lukas & Clutton-Brock (2013)	I	Brown (2011)	0.75	Frank & Saffoe (2005)
Felidae	Felis_chaus	3.654	2.4166	2.2679	10.18	6.5625	8.07	Silva & Downing (1995)	4.62	Iossa et al. (2008)	S	Lukas & Clutton-Brock (2013)	I	Brown (2011)	2.5	Mellen (1993)
Felidae	Felis_silvestris	6.4032	2.8271	37.688	19.508	1.5845	5.01	Iossa et al. (2008)	2.74	Brindle & Opie (2016)	S	Lukas & Clutton-Brock (2013)	I	Brown (2011)	0.25	Dixson (1995)
Felidae	Neofelis_nebulosa	3.9421	1.1245	1.417	1.1025	1.4463	12	Silva & Downing (1995)	NA		S	Lukas & Clutton-Brock (2013)	I	Brown (2011)	NA
Felidae	Panthera_leo	7.39	0.8844	0.98254	0.90637	1.0907	188	Iossa et al. (2008)	55	Iossa et al. (2008)	S	Lukas & Clutton-Brock (2013)	I	Brown (2011)	1	Dixson (1995)
Felidae	Panthera_pardus	7.5349	2.3706	6.1211	2.873	1.8752	48.14	Silva & Downing (1995)	NA		S	Lukas & Clutton-Brock (2013)	I	Brown (2011)	0.05	Lanier & Dewsbury (1976)
Felidae	Panthera_tigris	10.5788	2.1298	3.2617	4.3516	2.0605	131.2	Narayan et al. (2013)	24.4	Anderson et al. (2004)	S	Lukas & Clutton-Brock (2013)	I	Brown (2011)	0.2	Lanier & Dewsbury (1976)
Felidae	Prionailurus_bengalensis	5.63	1.444	1.4492	2.9258	1.2739	3.3	Silva & Downing (1995)	1.8	(4)Tajima et al. (2016)	S	Lukas & Clutton-Brock (2013)	I	Brown (2011)	NA
Felidae	Prionailurus_viverrinus	6.09	3.043	22	5.1719	2.7522	11.3	Iossa et al. (2008)	5.5	Iossa et al. (2008)	S	Lukas & Clutton-Brock (2013)	I	Brown (2011)	NA
Felidae	Uncia_uncia	5.4	1.7859	2.1992	1.7734	1.8669	32.5	Iossa et al. (2008)	11.4	Iossa et al. (2008)	S	Lukas & Clutton-Brock (2013)	I	Brown (2011)	0.22	Lanier & Dewsbury (1976)
Herpestidae	Atilax_paludinosus	17.232561	1.7685	9.3906	3.0161	1.4541	2.956	Baker (1992)	NA		S	Lukas & Clutton-Brock (2013)	I	Hinton & Dunn (1967)	NA
Herpestidae	Crossarchus_alexandri	17.4052	1.9797	2.9355	3.4702	1.464	1.55	Silva & Downing (1995)	NA		SM	Lukas & Clutton-Brock (2013)	I	Hinton & Dunn (1967)	NA
Herpestidae	Galerella_pulverulenta	12.995046	2.5996	12.098	3.5781	1.8931	0.911	Silva & Downing (1995)	NA		S	Lukas & Clutton-Brock (2013)	I	Hinton & Dunn (1967)	NA
Herpestidae	Helogale_parvula	6.356273	1.752	2.5977	2.7949	1.5537	0.249	Silva & Downing (1995)	NA		SM	Lukas & Clutton-Brock (2013)	I	Hinton & Dunn (1967)	11	Rood (1980)
Herpestidae	Herpestes_javanicus	13.654215	1.3407	2.5215	2.7153	1.1064	0.693	Iossa et al. (2008)	3.92	Iossa et al. (2008)	S	Lukas & Clutton-Brock (2013)	I	Hinton & Dunn (1967)	0.83	Datta (2015)
Herpestidae	Herpestes_urva	15.459083	4.0234	1.6458	9.1406	11.773	2.6	(1)Silva & Downing (1995)	NA		S	Lukas & Clutton-Brock (2013)	I	Hinton & Dunn (1967)	NA
Herpestidae	Mungos_mungo	17.844646	3.1846	3.2666	3.8262	2.5352	1.46	Otali & Gilchrist (2004)	NA		GL	Lukas & Clutton-Brock (2013)	I	Hinton & Dunn (1967)	4	Cant & Otali (2002)
Herpestidae	Suricata_suricatta	12.24171	2.1509	3.9492	2.1122	2.2017	0.731	Iossa et al. (2008)	1.3	Iossa et al. (2008)	SM	Lukas & Clutton-Brock (2013)	I	Hinton & Dunn (1967)	NA
Mustelidae	Aonyx_cinerea	42.7356	10.242	10.438	113.25	7.1172	3.47	Lemasson et al. (2014)	NA		S	(6)Lukas & Clutton-Brock (2013)	I	Amstislavsky & Ternovskaya (2000)	30	Heap et al. (2008)
Mustelidae	Arctonyx_collaris	30.044328	10.879	24.688	9.2734	11.516	8.93	Parker (1977)	NA		S	Zhou et al. (2015)	I	Amstislavsky & Ternovskaya (2000)	NA
Mustelidae	Eira_barbara	74.658306	6.7666	3.4971	35.594	7.0664	4.32	Silva & Downing (1995)	13.3	(5)Poglayen-Newall (1975)	S	Lukas & Clutton-Brock (2013)	I	Amstislavsky & Ternovskaya (2000)	35	Poglayen-Neuwall (1975)
Mustelidae	Enhydra_lutris	152.75	17.398	12.785	91.5	12.465	32.8	Weckerly (1998)	28	(7)Iossa et al. (2008)	S	Lukas & Clutton-Brock (2013)	I	Larivire & Ferguson (2002)	14	Dixson et al. (2004)
Mustelidae	Gulo_gulo	85.638879	8.5488	3.1816	156.5	28.25	14.18	Weckerly (1998)	17	Iossa et al. (2008)	S	Lukas & Clutton-Brock (2013)	I	Larivire & Ferguson (2002)	27	Larivire & Ferguson (2002)
Mustelidae	Ictonyx_striatus	57.971671	4.2183	1.8633	18.688	18.914	0.961	Larivire (2002)	2.08	(5)Rowe-Rowe (1978)	S	Lukas & Clutton-Brock (2013)	I	Amstislavsky & Ternovskaya (2000)	106	Rowe-Rowe (1978)
Mustelidae	Lutra_lutra	63.08	3.5459	2.1318	256.5	4.3438	9.6	Silva & Downing (1995)	10.8	(7)7Iossa et al. (2008)	S	Lukas & Clutton-Brock (2013)	I	Amstislavsky & Ternovskaya (2000)	22.5	Dixson et al. (2004)
Mustelidae	Martes_flavigula	76.384509	3.0928	2.6328	135.63	3.2764	2.875	Grassman et al. (2006)	NA		S	Lukas & Clutton-Brock (2013)	I	Amstislavsky & Ternovskaya (2000)	NA
Mustelidae	Martes_martes	49.3776	8.3906	3.2891	208.13	41.313	1.36	Ferguson & Larivire (2004)	3.2	(7)Iossa et al. (2008)	S	Lukas & Clutton-Brock (2013)	I	Amstislavsky & Ternovskaya (2000)	60	Dixson et al. (2004)
Mustelidae	Martes_melampus	36.6768	10.04	3.8359	121.5	11.047	1.5	Tatara (1994)	0.55	(4)Tatara (1994)	S	(6)Lukas & Clutton-Brock (2013)	I	Amstislavsky & Ternovskaya (2000)	NA
Mustelidae	Meles_meles	82.8792	4.1177	3.0757	164	4.4678	11.6	Weckerly (1998)	14.4	Ramm_2007	GL	Lukas & Clutton-Brock (2013)	I	Amstislavsky & Ternovskaya (2000)	90	Yamaguchi et al. (2006)
Mustelidae	Mellivora_capensis	63.102332	3.2612	2.4581	13.875	9.7852	9.7	Iossa et al. (2008)	54	Iossa et al. (2008)	S	Lukas & Clutton-Brock (2013)	I	Amstislavsky & Ternovskaya (2000)	NA
Mustelidae	Melogale_moschata	24.31078	2.731	3.23	117	1.4639	1.419	Iossa et al. (2008)	7.3	(7)Iossa et al. (2008)	S	(6)Lukas & Clutton-Brock (2013)	I	Amstislavsky & Ternovskaya (2000)	NA
Mustelidae	Melogale_personata	56.101617	3.2969	3.0137	178	6.6128	2	Islam et al. (2008)	NA		S	(6)Lukas & Clutton-Brock (2013)	I	Amstislavsky & Ternovskaya (2000)	NA
Mustelidae	Mustela_itatsi	30.380108	1.6696	1.436	2.0815	4.5557	0.542	Sasaki et al. (2014)	1.21	(4)Iossa et al. (2008)	S	(6)Lukas & Clutton-Brock (2013)	I	Amstislavsky & Ternovskaya (2000)	NA
Mustelidae	Mustela_kathiah	29.904043	2.037	1.46	2.7666	3.0944	0.359	Silva & Downing (1995)	NA		S	(6)Lukas & Clutton-Brock (2013)	I	Amstislavsky & Ternovskaya (2000)	NA
Mustelidae	Mustela_lutreola	35.3484	2.3643	1.4785	7.6875	3.0254	0.854	Iossa et al. (2008)	1.4	(7)Iossa et al. (2008)	S	Lukas & Clutton-Brock (2013)	I	Amstislavsky & Ternovskaya (2000)	180	Youngman (1990)
Mustelidae	Mustela_nigripes	35.3808	2.1816	1.8696	18.047	1.9492	1.5	Iossa et al. (2008)	2.19	(4)Iossa et al. (2008)	S	Lukas & Clutton-Brock (2013)	I	Larivire & Ferguson (2002)	180	Dixson et al. (2004)
Mustelidae	Mustela_nudipes	45.958853	2.2513	1.6201	44.781	12.125	0.645	(1)Silva & Downing (1995)	NA		S	(6)Lukas & Clutton-Brock (2013)	I	Amstislavsky & Ternovskaya (2000)	NA
Mustelidae	Mustela_putorius	47.48	2.5896	1.4429	22.656	4	1.11	Silva & Downing (1995)	3.28	Ramm_2007	S	Lukas & Clutton-Brock (2013)	I	Amstislavsky & Ternovskaya (2000)	172	Miller & Anderson (1989)
Mustelidae	Mustela_sibirica	22.49233	2.6514	1.9863	3.1201	4.2109	0.802	Sasaki et al. (2014)	1.66	Iossa et al. (2008)	S	(6)Lukas & Clutton-Brock (2013)	I	Amstislavsky & Ternovskaya (2000)	160	Amstislavsky (2009)
Mustelidae	Mustela_strigidorsa	40.579366	3.8398	2.7507	139.19	35.438	0.6	Streicher et al. (2010)	NA		S	(6)Lukas & Clutton-Brock (2013)	I	Amstislavsky & Ternovskaya (2000)	NA
Mustelidae	Poecilogale_albinucha	18.844925	6.123	10.789	14.281	3.8516	0.332	Silva & Downing (1995)	0.21	(5)Rowe-Rowe (1978)	S	Lukas & Clutton-Brock (2013)	I	Amstislavsky & Ternovskaya (2000)	78	Rowe-Rowe (1978)
Mustelidae	Pteronura_brasiliensis	58.92	16.348	3.9609	172.5	70.875	30	Weckerly (1998)	NA		SM	Lukas & Clutton-Brock (2013)	I	Amstislavsky & Ternovskaya (2000)	30	Hagenbeck & Wunnemann (1992)
Mustelidae	Vormela_peregusna	43.1244	3.6455	2.7065	49.563	3.4727	0.425	Gorsuch & Larivire (2005)	NA		S	(6)Lukas & Clutton-Brock (2013)	I	Amstislavsky & Ternovskaya (2000)	NA
Pinnipedia	Cystophora_cristata	120.1	9.6914	64.5	60.5	50.938	256.7	Fitzpatrick et al. (2012)	108.1	Fitzpatrick et al. (2012)	GL	Lukas & Clutton-Brock (2013)	S	Larivire & Ferguson (2002)	NA
Pinnipedia	Eumetopias_jubatus	208.7	4.6973	7.1426	139	11.125	615.7	Fitzpatrick et al. (2012)	177.04	Fitzpatrick et al. (2012)	GL	Lukas & Clutton-Brock (2013)	S	Larivire & Ferguson (2002)	16	Dixson et al. (2004)
Pinnipedia	Halichoerus_grypus	199.9488	6.3008	46.688	72.188	3.8193	250.4	Fitzpatrick et al. (2012)	160	Fitzpatrick et al. (2012)	GL	Lukas & Clutton-Brock (2013)	S	Larivire & Ferguson (2002)	30	Dixson & Anderson (2004)
Pinnipedia	Hydrurga_leptonyx	199.9	12.875	22.219	93	44.688	324	Fitzpatrick et al. (2012)	NA		S	Lukas & Clutton-Brock (2013)	NA		10	Marlow (1967)
Pinnipedia	Mirounga_angustirostris	247.9	8.7109	52.969	36	44.531	2275	Fitzpatrick et al. (2012)	NA		GL	Lukas & Clutton-Brock (2013)	S	Larivire & Ferguson (2002)	5.5	Dixson et al. (2004)
Pinnipedia	Mirounga_leonina	209.298744	78	119.88	57.625	176.75	3510	Fitzpatrick et al. (2012)	796.3	(8)Griffiths (1984)	GL	Lukas & Clutton-Brock (2013)	S	Soulsbury (2010)	6.2	(2)Lebouef (1972)
Pinnipedia	Neomonachus_schauinslandi	154	9.3311	30.562	78.781	39.5	173	Fitzpatrick et al. (2012)	NA		S	Lukas & Clutton-Brock (2013)	NA		NA
Pinnipedia	Odobenus_rosmarus	485.321757	72.766	47.031	296	106.5	862.9	Fitzpatrick et al. (2012)	496.2	Fitzpatrick et al. (2012)	GL	Lukas & Clutton-Brock (2013)	S	Larivire & Ferguson (2002)	2.5	(9)Sjare & Sterling (1996)
Pinnipedia	Phoca_groenlandica	183.2989	21.094	23.438	35.75	17.797	102.6	Fitzpatrick et al. (2012)	128	Fitzpatrick et al. (2012)	GL	Lukas & Clutton-Brock (2013)	S	Larivire & Ferguson (2002)	NA
Pinnipedia	Phoca_vitulina	113.29932	25.246	46.938	55.484	21.344	75	Fitzpatrick et al. (2012)	95.1	Fitzpatrick et al. (2012)	GL	Lukas & Clutton-Brock (2013)	S	Larivire & Ferguson (2002)	21	Allen (1985)
Pinnipedia	Phocarctos_hookeri	174.6	4.6357	11.148	65.531	8.7969	223.8	Fitzpatrick et al. (2012)	66.21	Fitzpatrick et al. (2012)	GL	Bartholemew (1970)	NA		NA
Pinnipedia	Zalophus_californianus	115	3.6387	5.5273	47.188	11.617	244.5	Fitzpatrick et al. (2012)	NA		GL	Lukas & Clutton-Brock (2013)	S	Larivire & Ferguson (2002)	60	Peters & Bartholemew (1967)
Procyonidae	Bassariscus_astutus	49.410432	13.914	27.5	141.88	8.3359	1.32	Silva & Downing (1995)	2.6	Iossa et al. (2008)	S	Lukas & Clutton-Brock (2013)	S	Larivire & Ferguson (2002)	17	Poglayen-Neuwall (1987)
Procyonidae	Nasua_nasua	86.2812	15.883	21.109	437.5	6.2422	4.275	Silva & Downing (1995)	8.23	(4)da Paz et al. (2012)	GL	Lukas & Clutton-Brock (2013)	S	Larivire & Ferguson (2002)	60	(3)Hass & Roback (2000)
Procyonidae	Potos_flavus	76.9824	5.8848	3.1895	356.5	19.484	3.53	Kays & Gittleman (2001)	NA		S	Lukas & Clutton-Brock (2013)	I	Heldstab et al (2018)	150	Kays & Gittleman (2001)
Procyonidae	Procyon_lotor	110.6	5.6914	8.3027	15.613	12.449	5.13	Iossa et al. (2008)	13.72	Iossa et al. (2008)	S	Lukas & Clutton-Brock (2013)	I	Larivire & Ferguson (2002)	60	Larivire & Ferguson (2002)
Ursidae	Melursus_ursinus	156.55	20.906	29	48.563	11.832	75	Ratnayeke et al. (2007)	NA		S	Lukas & Clutton-Brock (2013)	NA		35	Joshi et al. (1999)
Ursidae	Tremarctos_ornatus	140.1	10.684	30.75	10.863	8.1289	106	Associated body masses from zoo cadavers recorded at/near time of death	NA		S	Lukas & Clutton-Brock (2013)	NA		60	Bloxam (1977)
Ursidae	Ursus_arctos	122.83044	32.5	66.531	17.516	33.484	200	Ramm (2007)	160	Ramm (2007)	S	Lukas & Clutton-Brock (2013)	I	Larivire & Ferguson (2002)	23	Larivire & Ferguson (2002)
Ursidae	Ursus_maritimus	186.75	36.238	33.5	213	24.063	360	Dixson et al. (2004)	131.4	Iossa et al. (2008)	S	Lukas & Clutton-Brock (2013)	I	Larivire & Ferguson (2002)	71	Ferguson (2012)
Viverridae	Genetta_genetta	6.780024	2.9575	2.7642	6.4453	2.9121	1.87	Silva & Downing (1995)	0.96	Iossa et al. (2008)	S	Lukas & Clutton-Brock (2013)	NA		3	Larivire & Calzada (2001)
Allen, S. G. Mating Behavior in the Harbor Seal. Mar. Mammal Sci. 1, 84Ð87 (1985).
Amstislavsky, S. Reproductive Biology and Embryo Technology in Mustelidae. Kuopio University Publications (University of Kuopio, 2009).
Amstislavsky, S. & Ternovskaya, Y. Reproduction in Mustelids. Animal. Reprod. Sci. 60, 571-581 (2000)
Anderson, M. J. et al. Sperm competition affects the structure of the mammalian vas deferens. J. Zool. 264, 97-103.
Anderson, M. J. & Dixson, A. F. Sexual selection affects the sizes of the mammalian prostate gland and seminal vesicles. Curr. Zool. 55, 1-8 (2009).
Asdell, S.A. Patterns of Mammalian Reproduction. Cornell University Press, New York (1964)
Baker, C. M. Atilax paludinosus. Mamm. Species 408, 1Ð6 (1992).
Bartholemew, G. A model for the evolution of pinniped polygyny. Evolution. 24, 546-559 (1970)
Bloxam, Q. Breeding the Spectacled bear Tremarctos ornatus at Jersey Zoo. Int. Zoo Yearb. 17, 158Ð161 (1977).
Brady, C. A. Reproduction, growth and parental care in crag- eating foxes (Cerdocyon thous) at the National Zoological Park, Washington. Int. Zoo Yearb. 18, 130Ð134 (1978).
Brindle, M. & Opie, K. Postcopulatory sexual selection influences baculum evolution in primates and carnivores. Proc. R. Soc. B. 283, 20161736.
Brown, J. Female reproductive cycles of wild female felids. Animal Reprod. Sci. 124, 155-162 (2011).
Cant, M. A., Otali, E. & Mwanguhya, F. Fighting and mating between groups in a cooperatively breeding mammal, the banded mongoose. Ethology 108, 541Ð555 (2002).
da Paz, R.C.R. et al. Seasonal variation in serum testosterone, testicular volume and semen characteristics in coatis (Nasua nasua). Theriogen. 77, 1275-1279 (2012).
Datta, A. K. Notes on Mating Behaviour of Small Asian Mongoose Herpestes javanicus at Jahangirnagar University Campus, Dhake. ZooÕs Print XXIX, 7Ð8 (2015).
DeMatteo, K. E., Porton, I. J., Kleiman, D. G. & Asa, C. S. The Effect of the Male Bush Dog (Speothos Venaticus) on the Female Reproductive Cycle. J. Mammal. 87, 723Ð732 (2006).
Dickie, L. The behaviour and reproductive physiology of the fossa (Cryptoprocta ferox) in captivity. PhD thesis. Queen Mary's University London. 469pp. (2005)
Dierauf, L.A. & Gulland, F.M.D. CRC Handbook of Marine Mammal Medicine. Taylor & Francis, Boca Raton FL. 1019pp. (2001)
Dixson, A. F. & Anderson, M. J. Sexual behavior, reproductive physiology and sperm competition in male mammals. Physiol. Behav. 83, 361Ð371 (2004).
Dixson, A. F. Baculum length and copulatory behaviour in carnivores and pinnipeds (Grand Order Ferae). J. Zool. Soc. London 235, 67Ð76 (1995).
Dixson, A., Nyholt, J. & Anderson, M. A positive relationship between baculum length and prolonged intromission patterns in mammals. Acta Zool. Sin. 50, 490Ð503 (2004).
Ferguson, S. H. & Lariviere, S. Are Long Penis Bones an Adaption to High Latitude Snowy Environments? Oikos 105, 255Ð267 (2004).
Ferguson, S. H. Polar Bears: The Natural History of a Threatened Species by Ian Stirling. Arctic 1, 107Ð108 (2012).
Fitzpatrick, J. L., Almbro, M., Gonzalez-Voyer, A., Kolm, N. & Simmons, L. W. Male contest competition and the coevolution of weaponry and testes in pinnipeds. Evolution (N. Y). 66, 3595Ð3604 (2012).
Frank, J. & Saffoe, C. Breeding Management Strategy for Cheetahs (Acinonyx jubatus) at the SmithsonianÕs National Zoological Park. (2005).
Golani, I. & Mendelssohn, H. Sequences of Precopulatory Behavior of the Jackal (Canis aureus). Behaviour 38, 169Ð192 (1971).
Gorsuch, W. A. & Larivire, S. Vormela peregusna. Mamm. Species 779, 1Ð5 (2005).
Grassman, L. I., Janecka, J. E., Austin, S. C., Tewes, M. E. & Silvy, N. J. Chemical immobilization of free-ranging dhole (Cuon alpinus), binturong (Arctictis binturong), and yellow-throated marten (Martes flavigula) in Thailand. Eur. J. Wildl. Res. 52, 297Ð300 (2006).
Griffiths, D.J. The annual cycle of the testis of the elephant seal Mirounga leonina at Macquarie Island. J. Zool. 203, 193-204 (1984).
Hagenbeck, C. & Wunnemann, K. Breeding the Giant otter Pteronura brasiliensis at Carl Hagenbecks Tierpark. Int. Zoo Yearb. 31, 240Ð245 (1992).
Hass, C. C. & Roback, J. F. Copulatory behavior of White-Nosed Coatis. Southwest. Assoc. Nat. 45, 329Ð331 (2000).
Hawkins, C. E. & Racey, P. A. A novel mating system in a solitary carnivore: The fossa. J. Zool. 277, 196Ð204 (2009).
Hawkins, C. E. Behaviour and ecology of the fossa, Cryptoprocta ferox (Carnivora: Viverridae) in a dry deciduous forest, western Madagascar. (University of Aberdeen, 1998).
Heap, C. J., Wright, L. & Andrews, L. Summary of Husbandry Guidelines for Asian Small-clawed Otters in Captivity. IUCN/SSC OTTER Specialist Group, Otters in Captivity Task Force (2008).
Heldstab, S.A. et al. Geographical origin, delayed implantation, and induced ovulation explain reproductive seasonality in carnivora. J. Biol. Rhythm 33, 402-419 (2018).
Hinton, H.E. & Dunn, A.M.S. Mongooses; Their Natural History and Behaviour. University of California Press, Berkley. 144pp (1967).
Iossa, G., Soulsbury, C. D., Baker, P. J. & Harris, S. Sperm competition and the evolution of testes size in terrestrial mammalian carnivores. Funct. Ecol. 22, 655Ð662 (2008).
Islam, M. A., Chowdhury, G. W. & Belant, J. L. First record of the Large-toothed Ferret Badger in Bangladesh. Small Carniv. Conserv. 39, 41Ð42 (2008).
Johnson, W. E. & Franklin, W. L. Spatial resource partitioning by sympatric grey fox (Dusicyon griseus) and culpeo fox (Dusicyon culpaeus) in southern Chile. Can. J. Zool. 72, 1788Ð1793 (1994).
Jones, M.K. et al. Physiological impacts of housing maned wolves (Chrysocyon brachyurus) with female relatives or unrelated males. Gen. Comp. Endo. 267, 109-115 (2018).
Joshi, A. R., Smith, J. L. D. & Garshelis, D. L. Sociobiology of the myrmecophagous sloth bear in Nepal. Can. J. Zool. 77, 1690Ð1704 (1999).
Kays, R. W. & Gittleman, J. L. The social organization of the kinkajou Potos flavus (Procyonidae). J. Zool. 253, 491Ð504 (2001).
Kester, M.E. et al. Automated Headspace Solid-Phase Microextraction of Urinary VOCs from Eleven Maned Wolves (Chrysocyon brachyurus): A Recursive Workflowfor GC-MS Analysis. In Schulte, B.A et al. (Eds). Chemical signals in Vertebrates 13. Springer, New York. 477-498 (2016)
Lanier, D. L. & Dewsbury, D. A. A Quantitative Study of Copulatory Behaviour of Large Felidae. Behav. Processes 1, 327Ð333 (1976).
Lariviere, S. & Calzada, J. Genetta genetta. Mamm. Species 680, 1Ð6 (2001).
Larivire, S. & Ferguson, S. H. On the evolution of the mammalian baculum: Vaginal friction, prolonged intromission or induced ovulation? Mamm. Rev. 32, 283Ð294 (2002).
Lariviere, S. Ictonyx striatus. Mamm. Species 698, 1Ð5 (2002).
Leboeuf, B. J. Sexual Behavior in the Northern Elephant Seal Mirounga Angustirostris. Behaviour 41, 1Ð26 (1972).
Lemasson, A., Mikus, M.-A., Blois-Heulin, C. & Lod, T. Vocal repertoire, individual acoustic distinctiveness, and social networks in a group of captive Asian small-clawed otters (Aonyx cinerea). J. Mammal. 95, 128Ð139 (2014).
Lukas, D. & Clutton-Brock, T.H. Th evolution of social monogamy in mammals. Science 341, 526-530 (2013).
Marlow, B. Mating behaviour in the leopard seal Hydrurga leptonyx (Mammalia: Phocidae) in captivity. Aust. J. Zool 15, 1-5 (1967).
Mellen, J. D. A Comparative Analysis of Scent-Marking, Social and Reproductive Behavior in 20 Species of Small Cats (Felis). Am. Zool. 33, 151Ð166 (1993).
Miller, B. J. & Anderson, S. H. Failure of fertilization following abbreviated copulation in the ferret (Mustela putorius furo). J. Exp. Zool. 249, 85Ð89 (1989).
Narayan, E. J. et al. Faecal cortisol metabolites in Bengal (Panthera tigris tigris) and Sumatran tigers (Panthera tigris sumatrae). Gen. Comp. Endocrinol. 194, 318Ð325 (2013).
Otali, E. & Gilchrist, J. S. The effcts of refuse feeding on body condition, reproduction, and survial of banded mongooses. J. Mammal. 85, 491Ð497 (2004).
Palmqvist, P., Mendoza, M., Arribas, A. & Grcke, D. R. Estimating the body mass of Pleistocene canids: discussion of some methodological problems and a new Ôtaxon freeÕ approach. Lethaia 35, 358Ð360 (2002).
Parker, C. Birth, care and development of Chinese hog badgers at Metro Toronto Zoo. Int. Zoo Yearb. 19, 182Ð185 (1977).
Peters, G. & Rdel, R. Blanford's Fox in Africa. Bonn. Zool. Beitr. 45, 99-111 (1994).
Peters, R. & Bartholomew, G. The natural history and behaviour of the Californian sea lion. Am. Soc. Mammal. I, 79 (1967).
Poglayen-Neuwall, I. Copulatory behaviour, gestation and parturition of the tayra (Eira barbara). Z. Sugetierk. 40, 176-189 (1975).
Poglayen-Neuwall, I. Management and breeding of the Ringtail or Cacomistle Bassariscus astutus in captivity. Int. Zoo Yearb. 26, 276Ð280 (1987).
Ramm, S. A. Sexual Selection and Genital Evolution in Mammals: A Phylogenetic Analysis of Baculum Length. Am. Nat. 169, 360Ð369 (2007).
Ratnayeke, S., van Manen, F. T. & Padmalal, U. K. G. K. Home Ranges and Habitat Use of Sloth Bears Melursus Ursinus Inornatus in Wasgomuwa National Park, Sri Lanka. Wildlife Biol. 13, 272Ð284 (2007).
Roberts, M. S. & Kessler, D. S. Reproduction in Red pandas, Ailurus fulgens (Carnivora: Ailuropodidae). J. Zool. 188, 235Ð249 (1979).
Rood, J. P. Mating relationships and breeding suppression in the dwarf mongoose. Anim. Behav. 28, 143Ð150 (1980).
Rowe-Rowe, D. T. Reproduction and post-natal development of South African mustelines (Carnivora: Mustelidae). Zool. Africana 13, 103Ð114 (1978).
Sasaki, H. et al. Factors Affecting the Distribution of the Japanese Weasel Mustela itatsi and the Siberian Weasel M . sibirica in Japan. Mammal Study 39, 133Ð139 (2014).
Silva, M. & Downing, J. A. CRC Handbook of Mammalian Body Masses. (CRC Press, 1995).
Sjare, B. & Stirling, I. The breeding behaviour of Atlantic walruses, Odobenus rosmarus rosramus, in the Canadian High Artic. Can. J. Zool. 74, 897-911 (1996).
Sosnovskii, I. P. Breeding the Red dog or dhole Cuon alpinus at Moscow Zoo. Int. Zoo Yearb. 7, 120Ð122 (1967).
Spanner, A. et al. Excretion profiles of some reproductive steroids in the faeces of captive Nepalese red panda (Ailurus fulgens fulgens). Reprod. Fert. Dev. 9, 565-570 (1977).
Streicher, U., Duckworth, J. W. & Robichaud, W. G. Further Records of Stripe-backed Weasel Mustela strigidorsa from Lao PDR. Trop. Nat. Hist. 10, 199Ð203 (2010).
Soulsbury, C. Genetic patterns of paternity and testes size in mammals. PLoS ONE, 5, e951 (2010).
Tatara, M. Notes on the Breeding Ecology and Behavior of Japanese Martens on Tsushima Islands, Japan. J. Mamm. Soc. Japan 19, 67Ð74 (1994).
Valberg Nordrum, N. M. Effect of Inbreeding on Reproductive Performance in Blue Fox (Alopex lagopus) Vixens. Acta Agric. Scand. A Anim. Sci. 44, 214Ð221 (1994).
Van Heerden, J. The role of integumental glands in the social and mating behaviour of the hunting dog Lycaon pictus (Temminck, 1820). Onderstepoort J. Vet. Res. 48, 19Ð21 (1981).
Weckerly, F. W. Sexual-size dimorphism: Influence of Mass and Mating Systems in the Most Dimorphic Mammals. J. Mammal. 79, 33Ð52 (1998).
Weinhardt, D. & Rodden, M. in Husbandry manual for the Maned Wolf (Chrysocyon brachyurus) (eds. Fletchall, N. B., Rodden, M. & Taylor, S.) 29Ð41 (SSP Husbandry Manual, 1995). doi:10.1016/B978-1-4377-1986-4.00058-5
Yamaguchi, N., Dugdale, H. L. & MacDonald, D. W. Female receptivity, embryonic diapause and superfoetation in the European badger (Meles meles): implications for the reproductive tactics of males and females. Q. Rev. Biol. 81, 33Ð48 (2006).
Youngman, P. M. Mustela lutreola. Mamm. Species 362, 1Ð3 (1990).
Zhou, Y. et al. Hog badger (Arctonyx collaris) latrine use in relation to food abundance: evidence of the scarce factor paradox. Ecosphere, 6, 1-12.
(1)Sex-specific data not available
(2)Data pertains to M. angustirostris matings in the water, as opposed to land
(3)Data relates to N. narica
(4)Data based on testes volume assuming an average testes density of 0.81kg/m3 calculated from data provided by Iossa et al. (2008)
(5)Data based on testes linear dimensions, assuming an average testes density of 0.81kg/m3 calculated from data provided by Iossa et al. (2008)
(6)Data based on assumption of shared social system across genus represented in Lukas and Clutton-Brock
(7)Data is testes plus epididymes
(8)Data is from peak breeding season, calculated per tonne body mass
(9)Intromission time is for copulation on land, water may be different
