# Supplementary material for: Postcopulatory sexual selection and the evolution of shape complexity in the carnivoran baculum
Source: Proc Biol Sci. 2020 Oct 14;287(1936):20201883. doi: 10.1098/rspb.2020.1883 (PMC7657853; doi:10.1098/rspb.2020.1883)
Supplement: Consensus phylogeny [file rspb20201883supp2.txt]

#NEXUS
[R-package APE, Thu Sep 10 12:49:17 2020]
BEGIN TAXA;
	DIMENSIONS NTAX = 82;
	TAXLABELS
		Acinonyx_jubatus
		Felis_chaus
		Felis_silvestris
		Neofelis_nebulosa
		Panthera_leo
		Panthera_pardus
		Panthera_tigris
		Prionailurus_bengalensis
		Prionailurus_viverrinus
		Uncia_uncia
		Melursus_ursinus
		Tremarctos_ornatus
		Ursus_arctos
		Ursus_maritimus
		Ailurus_fulgens
		Aonyx_cinerea
		Arctonyx_collaris
		Eira_barbara
		Enhydra_lutris
		Gulo_gulo
		Ictonyx_striatus
		Lutra_lutra
		Martes_flavigula
		Martes_martes
		Martes_melampus
		Meles_meles
		Mellivora_capensis
		Melogale_moschata
		Melogale_personata
		Mustela_itatsi
		Mustela_kathiah
		Mustela_lutreola
		Mustela_nigripes
		Mustela_nudipes
		Mustela_putorius
		Mustela_sibirica
		Mustela_strigidorsa
		Poecilogale_albinucha
		Pteronura_brasiliensis
		Vormela_peregusna
		Genetta_genetta
		Eumetopias_jubatus
		Phocarctos_hookeri
		Zalophus_californianus
		Canis_aureus
		Canis_latrans
		Canis_lupus
		Canis_mesomelas
		Chrysocyon_brachyurus
		Cuon_alpinus
		Dusicyon_thous
		Lycalopex_culpaeus
		Lycalopex_griseus
		Lycaon_pictus
		Nyctereutes_procyonoides
		Speothos_venaticus
		Vulpes_cana
		Vulpes_chama
		Vulpes_lagopus
		Vulpes_vulpes
		Atilax_paludinosus
		Crossarchus_alexandri
		Galerella_pulverulenta
		Helogale_parvula
		Herpestes_javanicus
		Herpestes_urva
		Mungos_mungo
		Suricata_suricatta
		Bassariscus_astutus
		Nasua_nasua
		Potos_flavus
		Procyon_lotor
		Cryptoprocta_ferox
		Cystophora_cristata
		Halichoerus_grypus
		Hydrurga_leptonyx
		Mirounga_angustirostris
		Mirounga_leonina
		Monachus_schauinslandi
		Phoca_groenlandica
		Phoca_vitulina
		Odobenus_rosmarus
	;
END;
BEGIN TREES;
	TRANSLATE
		1	Acinonyx_jubatus,
		2	Felis_chaus,
		3	Felis_silvestris,
		4	Neofelis_nebulosa,
		5	Panthera_leo,
		6	Panthera_pardus,
		7	Panthera_tigris,
		8	Prionailurus_bengalensis,
		9	Prionailurus_viverrinus,
		10	Uncia_uncia,
		11	Melursus_ursinus,
		12	Tremarctos_ornatus,
		13	Ursus_arctos,
		14	Ursus_maritimus,
		15	Ailurus_fulgens,
		16	Aonyx_cinerea,
		17	Arctonyx_collaris,
		18	Eira_barbara,
		19	Enhydra_lutris,
		20	Gulo_gulo,
		21	Ictonyx_striatus,
		22	Lutra_lutra,
		23	Martes_flavigula,
		24	Martes_martes,
		25	Martes_melampus,
		26	Meles_meles,
		27	Mellivora_capensis,
		28	Melogale_moschata,
		29	Melogale_personata,
		30	Mustela_itatsi,
		31	Mustela_kathiah,
		32	Mustela_lutreola,
		33	Mustela_nigripes,
		34	Mustela_nudipes,
		35	Mustela_putorius,
		36	Mustela_sibirica,
		37	Mustela_strigidorsa,
		38	Poecilogale_albinucha,
		39	Pteronura_brasiliensis,
		40	Vormela_peregusna,
		41	Genetta_genetta,
		42	Eumetopias_jubatus,
		43	Phocarctos_hookeri,
		44	Zalophus_californianus,
		45	Canis_aureus,
		46	Canis_latrans,
		47	Canis_lupus,
		48	Canis_mesomelas,
		49	Chrysocyon_brachyurus,
		50	Cuon_alpinus,
		51	Dusicyon_thous,
		52	Lycalopex_culpaeus,
		53	Lycalopex_griseus,
		54	Lycaon_pictus,
		55	Nyctereutes_procyonoides,
		56	Speothos_venaticus,
		57	Vulpes_cana,
		58	Vulpes_chama,
		59	Vulpes_lagopus,
		60	Vulpes_vulpes,
		61	Atilax_paludinosus,
		62	Crossarchus_alexandri,
		63	Galerella_pulverulenta,
		64	Helogale_parvula,
		65	Herpestes_javanicus,
		66	Herpestes_urva,
		67	Mungos_mungo,
		68	Suricata_suricatta,
		69	Bassariscus_astutus,
		70	Nasua_nasua,
		71	Potos_flavus,
		72	Procyon_lotor,
		73	Cryptoprocta_ferox,
		74	Cystophora_cristata,
		75	Halichoerus_grypus,
		76	Hydrurga_leptonyx,
		77	Mirounga_angustirostris,
		78	Mirounga_leonina,
		79	Monachus_schauinslandi,
		80	Phoca_groenlandica,
		81	Phoca_vitulina,
		82	Odobenus_rosmarus
	;
	TREE * UNTITLED = [&R] ((((12:25.397224,((13:1.555088,14:1.555088):8.848918,11:10.404007):14.993217):39.302776,((15:44.173646,(((((((((16:9.736565,22:9.736566):4.66236,19:14.398925):6.535041,39:20.933966):2.746538,(((21:8.989486,38:8.989486):6.791659,40:15.781145):7.469402,((((((35:1.559641,33:1.559642):0.387125,32:1.946766):0.966321,36:2.913087):1.583136,30:4.496223):9.491626,31:13.98785):1.6751…
END;
