# Supplementary material for: Postcopulatory sexual selection and the evolution of shape complexity in the carnivoran baculum
Source: Proc Biol Sci. 2020 Oct 14;287(1936):20201883. doi: 10.1098/rspb.2020.1883 (PMC7657853; doi:10.1098/rspb.2020.1883)
Supplement: 10k distribution of phylogenies [file rspb20201883supp3.txt]

#NEXUS
[created by the 10kTree Website - http://10kTrees.fas.harvard.edu]
BEGIN TREES;
translate
1 Acinonyx_jubatus,
2 Felis_chaus,
3 Felis_silvestris,
4 Neofelis_nebulosa,
5 Panthera_leo,
6 Panthera_pardus,
7 Panthera_tigris,
8 Prionailurus_bengalensis,
9 Prionailurus_viverrinus,
10 Uncia_uncia,
11 Melursus_ursinus,
12 Tremarctos_ornatus,
13 Ursus_arctos,
14 Ursus_maritimus,
15 Ailurus_fulgens,
16 Aonyx_cinerea,
17 Arctonyx_collaris,
18 Eira_barbara,
19 Enhydra_lutris,
20 Gulo_gulo,
21 Ictonyx_striatus,
22 Lutra_lutra,
23 Martes_flavigula,
24 Martes_martes,
25 Martes_melampus,
26 Meles_meles,
27 Mellivora_capensis,
28 Melogale_moschata,
29 Melogale_personata,
30 Mustela_itatsi,
31 Mustela_kathiah,
32 Mustela_lutreola,
33 Mustela_nigripes,
34 Mustela_nudipes,
35 Mustela_putorius,
36 Mustela_sibirica,
37 Mustela_strigidorsa,
38 Poecilogale_albinucha,
39 Pteronura_brasiliensis,
40 Vormela_peregusna,
41 Genetta_genetta,
42 Eumetopias_jubatus,
43 Phocarctos_hookeri,
44 Zalophus_californianus,
45 Canis_aureus,
46 Canis_latrans,
47 Canis_lupus,
48 Canis_mesomelas,
49 Chrysocyon_brachyurus,
50 Cuon_alpinus,
51 Dusicyon_thous,
52 Lycalopex_culpaeus,
53 Lycalopex_griseus,
54 Lycaon_pictus,
55 Nyctereutes_procyonoides,
56 Speothos_venaticus,
57 Vulpes_cana,
58 Vulpes_chama,
59 Vulpes_lagopus,
60 Vulpes_vulpes,
61 Atilax_paludinosus,
62 Crossarchus_alexandri,
63 Galerella_pulverulenta,
64 Helogale_parvula,
65 Herpestes_javanicus,
66 Herpestes_urva,
67 Mungos_mungo,
68 Suricata_suricatta,
69 Bassariscus_astutus,
70 Nasua_nasua,
71 Potos_flavus,
72 Procyon_lotor,
73 Cryptoprocta_ferox,
74 Cystophora_cristata,
75 Halichoerus_grypus,
76 Hydrurga_leptonyx,
77 Mirounga_angustirostris,
78 Mirounga_leonina,
79 Monachus_schauinslandi,
80 Phoca_groenlandica,
81 Phoca_vitulina,
82 Odobenus_rosmarus;
tree 1 = ((((((82:23.783650,((44:6.177161,42:6.177161):2.114736,43:8.291898):15.491754):10.116350,((74:15.184075,(80:13.897532,(75:12.105672,81:12.105672):1.791860):1.286543):7.607566,((76:12.359116,(78:2.656845,77:2.656845):9.702272):2.905699,79:15.264816):7.526825):11.108359):22.010374,(((((((((40:14.319175,(38:9.186951,21:9.186951):5.132225):9.367254,((31:13.806673,(((32:2.136432,(33:1.745455,35:1.745455):0.390977):0.943121,36:3.079553):1.238227,30:4.317780):9.488893):1.897888,(37:8.451612,34:8.451612):7.252949):7.981868):0.100578,(39:21.389424,(19:15.073421,(22:9.902750,16:9.902750):5.170671):6.316003):2.397583):1.595797,(28:2.828706,29:2.828706):22.554098):1.014890,(((25:2.624611,24:2.624611):13.478357,(20:13.961464,23:13.961464):2.141505):5.369753,18:21.472722):4.924971):0.603507,27:27.001200):0.949436,(17:10.099677,26:10.099677):17.850958):11.583097,(71:24.800000,(70:22.089818,(72:13.586804,69:13.586804):8.503014):2.710181):14.733732):4.511731,15:44.045463):11.864911):8.789626,(((13:1.516504,14:1.516504):8.807499,11:10.324003):15.171581,12:25.495584):39.204416):9.100985,((55:32.230428,(57:8.972216,((59:6.799704,60:6.799703):1.255475,58:8.055179):0.917037):23.258212):8.169572,((54:11.393466,(48:8.086097,(50:7.124844,((47:3.512479,46:3.512479):0.979579,45:4.492058):2.632786):0.961253):3.307369):3.508714,((51:5.647953,(52:0.865693,53:0.865693):4.782262):7.419484,(56:7.083369,49:7.083369):5.984069):1.834742):25.497821):33.400985):7.765076,(((((66:6.912335,((61:6.539903,63:6.539904):0.129648,65:6.669552):0.242784):0.287665,(68:6.888544,((64:5.964668,62:5.964668):0.609989,67:6.574657):0.313887):0.311456):21.231885,73:28.431885):16.353030,41:44.784916):1.235803,((4:9.934943,(7:4.900000,(6:4.013975,(5:3.257352,10:3.257352):0.756622):0.886025):5.034943):6.902525,((9:3.627514,8:3.627514):10.422094,((2:4.557496,3:4.557496):7.042504,1:11.600000):2.449609):2.787859):29.183250):35.545343);
tree 2 = ((((((82:23.808848,((44:6.197140,42:6.197140):2.140655,43:8.337795):15.471052):10.091152,((74:15.221510,(80:13.935936,(75:11.988615,81:11.988615):1.947321):1.285574):7.603328,((76:12.296542,(78:2.683455,77:2.683455):9.613087):2.948650,79:15.245191):7.579647):11.075162):22.246722,(((((((((40:14.253156,(38:9.155729,21:9.155729):5.097427):9.319999,((31:13.656706,(((32:2.090834,(33:1.713954,35:1.713953):0.376881):0.806265,36:2.897100):1.655687,30:4.552786):9.103919):1.776997,(37:8.346705,34:8.346705):7.086997):8.139453):0.244142,(39:21.452619,(19:14.892816,(22:9.830300,16:9.830300):5.062515):6.559803):2.364677):1.525224,(28:2.934257,29:2.934257):22.408264):1.058803,(((25:2.623901,24:2.623901):13.479185,(20:13.966949,23:13.966949):2.136136):5.513418,18:21.616504):4.784820):0.500214,27:26.901538):0.957821,(17:10.096901,26:10.096901):17.762458):11.582516,(71:24.800000,(70:22.116369,(72:13.749561,69:13.749561):8.366807):2.683632):14.641876):5.365060,15:44.806936):11.339787):8.553278,(((13:1.526858,14:1.526858):9.111810,11:10.638667):15.282491,12:25.921158):38.778842):9.151607,((55:32.283361,(57:9.160938,((59:6.771510,60:6.771510):1.505350,58:8.276860):0.884077):23.122423):8.116639,((51:5.922174,(52:1.472236,53:1.472236):4.449938):8.887528,((56:8.142879,49:8.142879):5.555386,(54:10.767855,(48:8.274085,(50:7.608544,((47:3.345466,46:3.345466):0.879982,45:4.225448):3.383097):0.665541):2.493770):2.930411):1.111436):25.590299):33.451607):7.783410,(((((66:6.915884,((61:6.576544,63:6.576543):0.099350,65:6.675894):0.239991):0.284116,(68:6.881881,((64:5.988840,62:5.988839):0.569540,67:6.558380):0.323501):0.318119):20.756783,73:27.956783):16.880315,41:44.837098):3.253057,((4:9.805562,(7:4.900000,(6:4.176269,(5:3.382854,10:3.382854):0.793415):0.723731):4.905562):6.941010,((9:3.803691,8:3.803691):10.161726,((2:4.572669,3:4.572669):7.027331,1:11.600000):2.365417):2.781156):31.343583):33.544863);
tree 3 = ((((((82:23.974804,((44:6.372681,42:6.372681):1.993449,43:8.366130):15.608674):9.925196,((74:15.266725,(80:13.966008,(75:11.994933,81:11.994933):1.971074):1.300718):7.881576,((76:12.338126,(78:2.703724,77:2.703724):9.634402):2.963330,79:15.301455):7.846846):10.751699):22.450800,(((((((((40:14.434813,(38:9.263403,21:9.263403):5.171409):9.073232,((31:13.976490,(((32:2.086733,(33:1.495278,35:1.495277):0.591455):0.822984,36:2.909716):1.691534,30:4.601251):9.375240):2.023329,(37:8.589117,34:8.589117):7.410702):7.508226):0.254085,(39:21.433510,(19:14.939893,(22:9.885450,16:9.885450):5.054443):6.493617):2.328620):1.874298,(28:2.863727,29:2.863727):22.772702):1.036612,(((25:2.749818,24:2.749817):13.417149,(20:14.037281,23:14.037281):2.129685):5.511392,18:21.678359):4.994682):0.502113,27:27.175154):0.952931,(17:10.184075,26:10.184075):17.944011):11.577357,(71:24.800000,(70:22.020950,(72:13.482312,69:13.482312):8.538639):2.779050):14.905442):5.376495,15:45.081938):11.268862):8.349200,(((13:1.535432,14:1.535432):9.126672,11:10.662104):15.352670,12:26.014774):38.685226):9.294887,((55:32.483859,(57:9.356230,((59:7.128414,60:7.128414):1.024373,58:8.152787):1.203443):23.127629):7.916141,((51:5.945354,(52:1.473237,53:1.473237):4.472116):9.579041,((56:7.889021,49:7.889021):6.545193,(54:11.258465,(48:8.245207,(50:7.476947,((47:3.536517,46:3.536518):0.736418,45:4.272936):3.204010):0.768260):3.013258):3.175750):1.090181):24.875604):33.594887):7.850551,(((((66:6.899003,(65:6.680941,(61:6.489605,63:6.489605):0.191336):0.218063):0.300997,(68:6.761201,((64:5.649935,62:5.649935):0.698587,67:6.348522):0.412679):0.438799):21.146485,73:28.346485):17.540128,41:45.886614):3.111275,((4:10.078731,(7:4.900000,(6:4.166935,(5:3.309621,10:3.309621):0.857314):0.733065):5.178730):7.034748,((9:3.871496,8:3.871496):10.424743,((2:4.634686,3:4.634686):7.147651,1:11.782338):2.513902):2.817240):31.884409):32.847550);
tree 4 = ((((12:24.501317,((13:1.659426,14:1.659426):8.810497,11:10.469924):14.031393):40.198683,(((((27:27.941103,(((29:2.690898,28:2.690898):23.153957,(((40:15.861970,(38:8.982392,21:8.982392):6.879578):7.552876,((37:8.455860,34:8.455860):7.303944,(((36:2.988426,((33:1.594640,35:1.594640):0.346850,32:1.941490):1.046936):1.670125,30:4.658551):9.554846,31:14.213397):1.546408):7.655041):0.679921,(39:20.966649,(19:14.544062,(16:10.395594,22:10.395594):4.148468):6.422586):3.128118):1.750088):1.237442,(((20:14.960256,23:14.960256):2.546550,(24:2.824761,25:2.824761):14.682046):4.201519,18:21.708325):5.373973):0.858805):0.463396,(26:9.985415,17:9.985415):18.419084):12.270955,(71:24.800000,(70:22.551828,(72:13.623426,69:13.623427):8.928401):2.248173):15.875454):4.192015,15:44.867468):13.200408,(((((77:2.861686,78:2.861686):10.128457,76:12.990143):1.717442,79:14.707584):8.189294,(74:15.321943,(80:14.351019,(81:12.000003,75:12.000002):2.351016):0.970924):7.574935):11.003121,(82:25.323611,((42:5.558257,44:5.558258):2.502930,43:8.061187):17.262424):8.576389):24.167876):6.632124):9.356593,((55:29.154390,(57:11.093790,(58:9.338495,(60:8.444365,59:8.444365):0.894129):1.755295):18.060601):11.245610,((51:5.750028,(53:1.053599,52:1.053599):4.696429):10.014056,((((50:7.318889,(46:3.511159,(47:3.376846,45:3.376847):0.134312):3.807729):2.497774,48:9.816662):2.609015,54:12.425677):1.760694,(49:8.387617,56:8.387617):5.798754):1.577712):24.635917):33.656593):7.401807,(((73:28.318301,((66:6.691402,(65:6.591533,(61:6.425341,63:6.425340):0.166192):0.099870):0.508598,((67:6.480683,(64:5.709959,62:5.709959):0.770724):0.460662,68:6.941346):0.258654):21.118301):17.787689,41:46.105989):2.842766,(((7:4.900000,((6:3.273010,5:3.273010):1.030038,10:4.303048):0.596952):4.497924,4:9.397924):7.095850,((8:3.657619,9:3.657619):9.910437,((3:3.311438,2:3.311438):8.265360,1:11.576800):1.991256):2.925719):32.454983):32.509643);
tree 5 = ((((12:24.261270,((13:1.657520,14:1.657520):8.511127,11:10.168646):14.092623):40.438731,(((((27:27.551837,(((29:3.052970,28:3.052970):22.418200,(((40:15.699758,(38:8.901370,21:8.901370):6.798388):7.617710,((37:8.409085,34:8.409085):7.255964,(((36:2.975698,((33:1.602601,35:1.602601):0.359659,32:1.962260):1.013438):1.656859,30:4.632556):9.492683,31:14.125240):1.539810):7.652418):0.378379,(39:20.404189,(19:14.118560,(16:10.328599,22:10.328600):3.789960):6.285629):3.291658):1.775324):1.242729,(((20:13.882246,23:13.882246):1.544964,(24:2.766195,25:2.766195):12.661015):6.182020,18:21.609231):5.104668):0.837938):0.965502,(26:9.970099,17:9.970099):18.547240):12.058894,(71:24.800000,(70:22.602784,(72:13.620532,69:13.620532):8.982253):2.197216):15.776233):4.100794,15:44.677026):13.502313,(((((77:2.827507,78:2.827507):9.929228,76:12.756735):2.625201,79:15.381936):7.731983,(74:15.347849,(80:14.366485,(81:12.001135,75:12.001134):2.365351):0.981364):7.766069):10.786081,(82:25.289266,((42:5.459032,44:5.459033):2.554569,43:8.013601):17.275665):8.610734):24.279339):6.520661):9.277864,((55:27.567064,(57:10.703319,(58:8.691124,(60:7.915923,59:7.915923):0.775201):2.012195):16.863745):12.832936,((51:5.586014,(53:1.087038,52:1.087038):4.498975):10.052254,((((50:7.530250,(46:3.960451,(47:3.796228,45:3.796229):0.164222):3.569799):1.885510,48:9.415760):4.059785,54:13.475545):0.351898,(49:7.657158,56:7.657158):6.170285):1.810826):24.761732):33.577864):7.387230,(((73:28.236101,((66:6.698744,(65:6.607673,(61:6.444043,63:6.444043):0.163629):0.091071):0.501256,((67:6.713678,(64:5.626244,62:5.626244):1.087435):0.230462,68:6.944141):0.255859):21.036101):18.427263,41:46.663363):1.465365,(((7:4.900000,((6:3.300766,5:3.300766):1.037188,10:4.337954):0.562046):4.523566,4:9.423565):6.928995,((8:3.464878,9:3.464878):10.023155,((3:3.301670,2:3.301670):8.235604,1:11.537273):1.950758):2.864529):31.776168):33.236365);
tree 6 = ((((((82:24.100635,((44:6.550634,42:6.550634):2.015970,43:8.566604):15.534031):9.799365,((74:15.673588,(80:14.299331,(75:12.011845,81:12.011845):2.287487):1.374257):7.246208,((76:12.246691,(78:2.826052,77:2.826052):9.420639):2.659182,79:14.905874):8.013922):10.980204):23.510878,(((((((((40:15.303865,(38:9.795950,21:9.795950):5.507914):8.699557,((31:14.399385,(((32:2.146911,(33:1.868427,35:1.868427):0.278484):0.857575,36:3.004486):1.612707,30:4.617193):9.782192):1.320125,(37:8.742423,34:8.742423):6.977087):8.283912):0.191564,(39:21.800238,(19:15.266523,(22:10.711134,16:10.711134):4.555389):6.533715):2.394747):1.509007,(28:2.816868,29:2.816868):22.887124):1.054060,(((25:2.602789,24:2.602789):13.455348,(20:13.979058,23:13.979058):2.079078):5.168224,18:21.226360):5.531691):0.525849,27:27.283900):0.939853,(17:10.274568,26:10.274568):17.949185):11.025955,(71:24.800000,(70:21.938191,(72:13.962551,69:13.962551):7.975640):2.861809):14.449708):5.634262,15:44.883970):12.526908):7.289122,(((13:1.557658,14:1.557658):9.308117,11:10.865775):13.870847,12:24.736622):39.963378):10.591145,((55:28.253373,(57:9.284239,((59:7.208345,60:7.208345):0.631056,58:7.839401):1.444837):18.969134):12.146627,((51:5.795919,(52:1.443929,53:1.443929):4.351989):10.726248,((56:8.315241,49:8.315241):5.181845,(((50:8.189839,((47:3.722888,46:3.722888):0.804098,45:4.526985):3.662853):1.935279,54:10.125118):0.761568,48:10.886686):2.610400):3.025081):23.877833):34.891145):7.770476,(((((66:6.918166,(65:6.755348,(61:6.528347,63:6.528347):0.227000):0.162819):0.281834,(68:6.760484,((64:5.651356,62:5.651356):0.693966,67:6.345322):0.415162):0.439516):22.317063,73:29.517063):18.168851,41:47.685913):2.745913,((4:10.268240,(7:4.900000,(6:4.061593,(5:3.246812,10:3.246812):0.814781):0.838407):5.368240):7.014752,((9:3.226123,8:3.226123):11.538869,((2:4.554881,3:4.554881):7.448555,1:12.003438):2.761555):2.518001):33.148834):32.629794);
tree 7 = ((((((82:24.143997,((44:6.593990,42:6.593990):2.048540,43:8.642528):15.501468):9.756003,((74:15.712139,(80:14.306462,(75:12.016770,81:12.016770):2.289692):1.405677):7.351456,((76:12.324247,(78:2.842666,77:2.842666):9.481580):2.667841,79:14.992088):8.071507):10.836405):23.539153,((((((((40:15.441390,(38:9.865259,21:9.865259):5.576131):8.814398,(((31:14.523982,(((32:2.146589,(33:1.606540,35:1.606541):0.540048):0.960864,36:3.107453):1.570513,30:4.677966):9.846017):1.293136,(37:8.794280,34:8.794280):7.022839):8.247307,(39:21.637138,(19:15.210495,(22:10.654709,16:10.654709):4.555785):6.426643):2.427287):0.191362):1.520208,(28:2.603077,29:2.603077):23.172918):1.065687,(((25:2.626312,24:2.626312):13.471017,(20:14.022001,23:14.022001):2.075328):5.206994,18:21.304323):5.537359):0.530548,27:27.372230):0.947155,(17:10.327512,26:10.327512):17.991872):11.097838,(71:24.800000,(70:22.682330,(72:13.927715,69:13.927716):8.754615):2.117670):14.617222):5.691525,15:45.108747):12.330406):7.260847,(((13:1.561638,14:1.561638):9.262796,11:10.824435):13.945825,12:24.770260):39.929740):11.371272,((55:27.799913,(57:9.194590,((59:7.274777,60:7.274778):0.860817,58:8.135595):1.058995):18.605324):12.600087,((51:5.812715,(52:1.591986,53:1.591986):4.220729):10.522302,((56:8.142416,49:8.142416):5.346003,(((50:8.209795,((47:3.739648,46:3.739649):0.805500,45:4.545148):3.664646):1.934525,54:10.144320):0.759384,48:10.903703):2.584715):2.846599):24.064982):35.671272):7.274945,(((((66:6.890820,(65:6.553488,(61:6.312974,63:6.312974):0.240515):0.337332):0.309180,(68:6.758461,((64:5.461400,62:5.461400):1.218858,67:6.680258):0.078203):0.441539):22.588248,73:29.788248):18.851779,41:48.640028):1.577204,((4:10.899855,(7:4.900000,(6:4.046059,(5:3.104862,10:3.104862):0.941197):0.853942):5.999855):6.868199,((9:3.483520,8:3.483520):11.729775,((2:4.904868,3:4.904869):7.657854,1:12.562724):2.650573):2.554759):32.449177):33.128986);
tree 8 = ((((12:24.161712,((13:1.293015,14:1.293015):8.541154,11:9.834170):14.327543):40.538288,(((((27:27.552724,(((29:3.676057,28:3.676057):21.941393,(((40:15.986837,(38:8.861801,21:8.861801):7.125035):7.298344,(39:20.111466,(19:13.698927,(16:10.211096,22:10.211096):3.487832):6.412538):3.173715):0.494954,((37:8.491056,34:8.491056):7.377489,(((36:3.022142,((33:1.679644,35:1.679643):0.481966,32:2.161609):0.860532):1.567852,30:4.589994):9.600680,31:14.190674):1.677871):7.911589):1.837317):1.272827,(((20:14.617469,23:14.617469):2.512916,(24:2.699500,25:2.699500):14.430885):4.174260,18:21.304645):5.585632):0.662447):0.833218,(26:9.795089,17:9.795089):18.590854):13.524615,(71:24.800000,(70:22.617650,(72:13.897455,69:13.897455):8.720195):2.182350):17.110558):3.100895,15:45.011453):13.198585,(((((77:2.854011,78:2.854011):10.599720,76:13.453732):2.018500,79:15.472232):8.341922,(74:15.318374,(80:14.346109,(81:11.996480,75:11.996480):2.349629):0.972266):8.495780):10.085846,(82:24.465790,((42:5.947873,44:5.947873):2.404581,43:8.352453):16.113336):9.434210):24.310038):6.489962):8.922658,((55:28.478241,(57:9.739169,(58:8.566559,(60:6.793680,59:6.793680):1.772879):1.172610):18.739072):11.921759,((((50:8.668252,((47:3.856501,46:3.856501):0.187701,45:4.044202):4.624050):1.947017,(54:8.458879,48:8.458879):2.156389):2.489572,(49:7.382583,56:7.382583):5.722258):2.693811,(51:5.804897,(53:0.936358,52:0.936358):4.868538):9.993754):24.601349):33.222658):9.359558,(((73:28.279257,((66:6.779622,(65:6.416070,(61:6.188168,63:6.188168):0.227900):0.363553):0.420378,((67:6.602403,(64:6.088057,62:6.088057):0.514346):0.328211,68:6.930615):0.269385):21.079257):18.176167,41:46.455423):1.663395,(((7:4.900000,((6:3.299928,5:3.299928):0.804879,10:4.104807):0.795193):4.764807,4:9.664808):7.930609,((8:3.120025,9:3.120025):10.352821,((3:3.912407,2:3.912407):7.427687,1:11.340094):2.132753):4.122570):30.523402):34.863397);
tree 9 = ((((((82:24.034155,((44:6.447926,42:6.447926):1.867778,43:8.315705):15.718451):9.865845,((74:15.714860,(80:14.297017,(75:12.011255,81:12.011254):2.285762):1.417843):7.297443,((76:12.919193,(78:2.908292,77:2.908292):10.010900):2.563580,79:15.482772):7.529531):10.887697):23.683737,((((((((40:16.506475,(38:10.261576,21:10.261576):6.244899):7.193502,((39:21.087936,(19:14.627693,(22:10.593002,16:10.593002):4.034692):6.460243):2.243970,((31:13.884177,(((32:1.976984,(33:1.444823,35:1.444824):0.532161):0.979498,36:2.956482):1.594867,30:4.551349):9.332828):1.776604,(37:8.715585,34:8.715585):6.945197):7.671125):0.368070):1.534985,(28:2.563605,29:2.563605):22.671356):1.261346,(((25:2.556620,24:2.556620):13.484902,(20:13.968334,23:13.968334):2.073189):5.129975,18:21.171497):5.324810):0.526934,27:27.023241):0.930737,(17:10.350133,26:10.350133):17.603845):11.766152,(71:24.800000,(70:22.740111,(72:14.545725,69:14.545725):8.194386):2.059889):14.920129):5.510652,15:45.230782):12.352955):7.116263,(((13:1.791914,14:1.791914):9.291750,11:11.083664):13.387594,12:24.471257):40.228743):11.218400,((55:27.873709,(57:10.000878,((59:7.435729,60:7.435729):0.908600,58:8.344329):1.656549):17.872830):12.526291,(((56:8.073179,49:8.073179):5.020392,(((50:8.557844,((47:3.879393,46:3.879394):0.415683,45:4.295077):4.262768):1.810102,54:10.367946):0.518909,48:10.886854):2.206716):2.899489,(51:6.036697,(52:1.649342,53:1.649342):4.387356):9.956361):24.406941):35.518400):7.211461,(((((66:6.920439,(65:6.814801,(61:6.680955,63:6.680954):0.133846):0.105639):0.279561,(68:6.849850,((64:5.410317,62:5.410316):1.153212,67:6.563528):0.286322):0.350150):22.039691,73:29.239691):17.498625,41:46.738316):1.685110,((4:10.504982,(7:4.900000,(6:3.602942,(5:2.774601,10:2.774601):0.828341):1.297058):5.604981):6.501762,((9:3.345025,8:3.345025):11.056604,((2:4.477908,3:4.477908):7.462638,1:11.940545):2.461085):2.605114):31.416683):34.706434);
tree 10 = (((((15:45.647280,((71:24.800000,(70:22.860752,(69:13.374346,72:13.374345):9.486407):1.939248):17.046005,(((((((38:9.300651,21:9.300651):5.872500,40:15.173152):8.876025,(((37:9.203484,34:9.203484):7.368991,(31:14.694443,((36:2.980850,((35:1.710515,33:1.710515):0.467266,32:2.177781):0.803069):1.279961,30:4.260811):10.433633):1.878031):7.369729,((19:14.797924,(22:9.829187,16:9.829187):4.968737):6.269160,39:21.067084):2.875120):0.106973):1.826620,(28:3.263053,29:3.263053):22.612744):1.261356,(((24:2.996308,25:2.996308):13.335794,(23:14.108434,20:14.108434):2.223668):4.013507,18:20.345609):6.791543):0.927463,27:28.064616):1.238718,(26:10.467200,17:10.467200):18.836134):12.542671):3.801275):11.592246,((((42:6.470942,44:6.470943):2.257112,43:8.728055):15.469749,82:24.197804):9.702196,((74:15.570595,((75:12.098595,81:12.098596):1.788925,80:13.887521):1.683074):8.247541,((76:13.371609,(78:3.197954,77:3.197954):10.173654):2.555449,79:15.927058):7.891078):10.081864):23.339527):7.460473,(12:26.900571,((13:1.730946,14:1.730946):8.872530,11:10.603477):16.297094):37.799429):10.486285,(((51:6.110513,(53:0.949854,52:0.949854):5.160659):8.659557,((56:8.651114,49:8.651114):5.445147,(((((47:4.046811,46:4.046811):0.455935,45:4.502746):4.581293,50:9.084039):1.328569,54:10.412608):0.255588,48:10.668196):3.428065):0.673809):25.629930,(((58:7.936536,(60:6.668705,59:6.668705):1.267831):2.750214,57:10.686751):18.143636,55:28.830387):11.569613):34.786285):8.006428,(((((63:6.836208,((65:6.582859,66:6.582859):0.133413,61:6.716272):0.119936):0.363791,(68:6.782046,(67:6.478633,(62:4.936835,64:4.936835):1.541797):0.303414):0.417954):20.912370,73:28.112370):17.844766,41:45.957136):3.105346,((4:9.789581,((6:3.948333,(5:3.411968,10:3.411968):0.536365):0.951667,7:4.900000):4.889581):7.163068,((8:3.508017,9:3.508017):10.588131,((2:4.152457,3:4.152457):7.468819,1:11.621275):2.474873):2.856502):32.109833):34.130232);
tree 11 = ((((((82:23.991144,((44:6.610392,42:6.610392):1.957838,43:8.568231):15.422914):9.908856,((74:15.647148,(80:14.252562,(75:12.009033,81:12.009033):2.243529):1.394586):7.978653,((76:13.338566,(78:2.899180,77:2.899180):10.439386):2.517506,79:15.856072):7.769729):10.274199):22.638288,((((((((40:17.069897,(38:9.666517,21:9.666517):7.403380):6.846901,((39:21.608676,(19:14.586531,(22:10.431571,16:10.431572):4.154960):7.022144):1.850956,((31:14.060138,(((32:1.989829,(33:1.463023,35:1.463024):0.526806):0.975779,36:2.965608):1.586636,30:4.552244):9.507894):1.792347,(37:8.799351,34:8.799351):7.053135):7.607146):0.457167):1.319903,(28:3.340390,29:3.340390):21.896311):1.228014,(((25:2.572257,24:2.572257):13.661853,(20:13.582708,23:13.582708):2.651402):4.923495,18:21.157605):5.307110):0.524654,27:26.989369):0.901275,(17:10.068248,26:10.068248):17.822396):11.314411,(71:24.800000,(70:22.742506,(72:14.554635,69:14.554635):8.187871):2.057494):14.405054):5.617590,15:44.822644):11.715644):8.161712,(((13:1.797632,14:1.797632):9.199399,11:10.997031):13.469719,12:24.466750):40.233250):11.295484,((55:29.605156,(57:10.316380,((59:8.077987,60:8.077987):1.004997,58:9.082984):1.233396):19.288775):10.794844,(((56:9.230870,49:9.230870):4.453256,(((50:8.038857,((47:3.743831,46:3.743831):0.619684,45:4.363515):3.675342):1.934121,54:9.972979):0.161356,48:10.134335):3.549791):1.131009,(51:6.389977,(52:1.164176,53:1.164176):5.225802):8.425158):25.584865):35.595484):7.242624,(((((66:6.898907,(65:6.688669,(61:6.537091,63:6.537091):0.151576):0.210239):0.301094,(68:6.811507,((64:5.325142,62:5.325142):1.158427,67:6.483569):0.327938):0.388493):22.505000,73:29.705000):18.759174,41:48.464173):2.165302,((4:10.473949,(7:4.900000,(6:3.606726,(5:2.778908,10:2.778908):0.827819):1.293273):5.573949):7.332128,((9:3.362802,8:3.362801):10.567833,((2:4.413986,3:4.413986):7.186014,1:11.600001):2.330634):3.875443):32.823399):32.608634);
tree 12 = ((((((82:23.922910,((44:6.548715,42:6.548715):1.905283,43:8.453998):15.468913):9.977090,((74:15.639744,(80:14.241084,(75:12.006288,81:12.006288):2.234796):1.398660):8.077115,((76:12.839377,(78:2.826724,77:2.826724):10.012652):3.370880,79:16.210256):7.506603):10.183141):22.528045,((((((((40:16.841695,(38:9.549967,21:9.549967):7.291727):6.721734,((39:21.370157,(19:14.645721,(22:9.984960,16:9.984960):4.660760):6.724437):1.762263,((31:13.901808,(((32:2.007345,(33:1.536546,35:1.536547):0.470799):0.989798,36:2.997144):1.618481,30:4.615625):9.286184):1.778969,(37:8.705053,34:8.705053):6.975725):7.451643):0.431008):1.833519,(28:3.224567,29:3.224567):22.172381):1.193379,(((25:2.509315,24:2.509314):13.838701,(20:13.790338,23:13.790338):2.557677):4.821052,18:21.169067):5.421260):0.370762,27:26.961088):0.888720,(17:10.050561,26:10.050561):17.799248):11.240970,(71:24.800000,(70:22.675023,(72:14.490364,69:14.490364):8.184660):2.124977):14.290779):5.581015,15:44.671794):11.756250):8.271955,(((13:1.802981,14:1.802981):9.280405,11:11.083386):13.350426,12:24.433813):40.266187):11.130700,((55:28.657477,(57:9.840400,((59:7.939545,60:7.939544):0.634122,58:8.573667):1.266734):18.817078):11.742522,((51:6.564381,(52:1.147903,53:1.147903):5.416478):11.454006,((56:9.436953,49:9.436953):4.706188,(((50:8.168532,((47:3.689038,46:3.689038):0.601356,45:4.290395):3.878137):1.828575,54:9.997107):0.516651,48:10.513757):3.629383):3.875245):22.381613):35.430700):7.182950,(((((66:6.868965,(65:6.664483,(61:6.512030,63:6.512029):0.152453):0.204483):0.331035,(68:6.809097,((64:5.314491,62:5.314491):1.163947,67:6.478439):0.330659):0.390903):22.051309,73:29.251309):17.868451,41:47.119760):1.954611,((4:10.410879,(7:4.900000,(6:3.747064,(5:2.871812,10:2.871812):0.875252):1.152936):5.510879):7.327478,((9:3.282778,8:3.282779):10.698937,((2:4.377864,3:4.377864):7.222136,1:11.600000):2.381714):3.756643):31.336014):33.939280);
tree 13 = ((((((82:25.077774,((44:6.566931,42:6.566931):1.923022,43:8.489953):16.587821):8.822226,((74:15.596276,(80:14.219000,(75:12.003950,81:12.003949):2.215051):1.377275):7.987277,((76:12.735407,(78:2.799495,77:2.799495):9.935912):3.274826,79:16.010233):7.573320):10.316447):22.370696,(((((((((40:17.008615,(38:9.581558,21:9.581558):7.427057):5.706793,((31:13.717931,(((32:1.993405,(33:1.524999,35:1.524999):0.468406):0.970734,36:2.964139):1.602961,30:4.567100):9.150831):1.698094,(37:8.578825,34:8.578825):6.837199):7.299383):0.343742,(39:21.250423,(19:14.367603,(22:9.577955,16:9.577955):4.789647):6.882820):1.808727):1.820350,(28:3.246202,29:3.246202):21.633298):1.170319,(((25:2.479597,24:2.479597):13.379536,(20:14.572263,23:14.572263):1.286870):5.224951,18:21.084084):4.965735):0.851493,27:26.901312):0.840160,(17:10.354682,26:10.354682):17.386791):11.200090,(71:24.800000,(70:22.651439,(72:14.453619,69:14.453619):8.197820):2.148561):14.141563):5.553195,15:44.494758):11.775938):8.429304,(((13:1.779623,14:1.779623):9.239479,11:11.019102):13.320886,12:24.339988):40.360012):11.201705,((55:28.437919,(57:9.586184,((59:7.600479,60:7.600479):0.651299,58:8.251778):1.334406):18.851734):11.962081,(((56:8.557474,49:8.557474):5.542739,(((50:8.171124,(46:4.425999,(47:3.834704,45:3.834704):0.591295):3.745125):1.802102,54:9.973225):0.512712,48:10.485938):3.614276):0.952244,(51:6.349536,(52:0.866319,53:0.866319):5.483216):8.702921):25.347543):35.501705):6.644284,(((((66:6.871632,((61:6.643549,63:6.643549):0.033779,65:6.677329):0.194303):0.328368,(68:6.817163,((64:5.763497,62:5.763497):0.733205,67:6.496703):0.320461):0.382837):22.663099,73:29.863100):16.893704,41:46.756803):1.932337,((4:10.232211,(7:4.900000,(6:3.877495,(5:3.036432,10:3.036432):0.841062):1.022505):5.332211):7.180095,((9:3.704711,8:3.704710):10.043269,((2:4.334152,3:4.334151):7.265848,1:11.600000):2.147979):3.664327):31.276833):33.856850);
tree 14 = (((((15:45.040519,((71:24.800000,(70:23.042210,(69:13.272968,72:13.272968):9.769243):1.757789):16.308190,(((((((38:9.041043,21:9.041043):6.324473,40:15.365517):8.412811,(((37:9.306540,34:9.306540):6.947922,(31:15.047953,((36:3.008860,((35:1.616142,33:1.616142):0.358138,32:1.974280):1.034579):1.847660,30:4.856519):10.191435):1.206508):7.223133,((19:15.056782,(22:9.841481,16:9.841481):5.215302):5.721435,39:20.778218):2.699377):0.300734):1.826426,(28:3.438036,29:3.438036):22.166719):1.247743,(((24:2.777533,25:2.777533):14.869534,(23:14.506811,20:14.506811):3.140256):2.484439,18:20.131506):6.720991):0.589432,27:27.441930):1.188314,(26:11.044515,17:11.044516):17.585728):12.477946):3.932330):13.805591,((((42:6.355504,44:6.355505):2.143022,43:8.498526):16.337673,82:24.836200):9.063800,((74:15.526244,((75:11.914974,81:11.914974):2.083566,80:13.998539):1.527705):8.073574,((76:13.364840,(78:2.691947,77:2.691947):10.672893):2.490620,79:15.855460):7.744358):10.300182):24.946111):5.853889,(12:26.630576,((13:1.590132,14:1.590132):8.889014,11:10.479146):16.151430):38.069424):9.732976,(((51:6.740749,(53:1.072800,52:1.072800):5.667949):9.492642,((56:6.901404,49:6.901404):6.791323,(((((47:3.893503,46:3.893503):0.707501,45:4.601003):3.777422,50:8.378426):2.033483,54:10.411909):1.210242,48:11.622151):2.070575):2.540665):24.166608,(((58:7.066234,(60:6.692020,59:6.692020):0.374214):1.036436,57:8.102669):18.451263,55:26.553933):13.846067):34.032976):7.967764,(((((63:6.867816,((65:6.552080,66:6.552080):0.177312,61:6.729392):0.138422):0.332185,(68:6.792534,(67:6.524136,(62:4.578116,64:4.578115):1.946020):0.268399):0.407466):20.841300,73:28.041300):18.211221,41:46.252521):1.334327,((4:10.129022,((6:3.988354,(5:3.406787,10:3.406787):0.581567):0.911647,7:4.900000):5.229022):7.009061,((8:3.427635,9:3.427636):10.873900,((2:3.263205,3:3.263205):8.522652,1:11.785857):2.515679):2.836547):30.448766):34.813892);
tree 15 = ((((((82:24.449190,((44:6.614992,42:6.614992):1.795978,43:8.410970):16.038220):9.450810,((74:15.412618,(80:13.928327,(75:12.030770,81:12.030770):1.897557):1.484292):8.033674,((76:12.779875,(78:2.843903,77:2.843903):9.935972):3.128635,79:15.908511):7.537782):10.453708):23.441452,(((((((((40:17.474948,(38:9.407235,21:9.407235):8.067713):6.129180,((31:13.981529,(((32:1.869492,(33:1.451829,35:1.451828):0.417664):0.998421,36:2.867913):1.571963,30:4.439875):9.541654):1.433752,(37:8.323418,34:8.323418):7.091863):8.188847):0.235492,(39:21.520519,(19:14.979620,(22:9.978436,16:9.978436):5.001184):6.540899):2.319101):1.841578,(28:3.706093,29:3.706093):21.975106):1.172739,(((25:2.595031,24:2.595032):13.544804,(20:14.587974,23:14.587974):1.551862):5.090261,18:21.230096):5.623842):0.896332,27:27.750270):0.794689,(17:10.673920,26:10.673920):17.871039):11.770209,(71:24.800000,(70:22.630949,(72:14.283182,69:14.283183):8.347766):2.169052):15.515168):4.214691,15:44.529859):12.811594):7.358548,(((13:1.850333,14:1.850333):8.949110,11:10.799442):14.318197,12:25.117638):39.582362):10.996551,((55:28.806194,(57:9.937976,((59:8.006350,60:8.006351):0.618884,58:8.625234):1.312743):18.868217):11.593806,(((56:9.650730,49:9.650730):6.844016,(((50:9.388105,((46:4.040194,47:4.040194):1.384955,45:5.425149):3.962955):1.515868,54:10.903973):0.734933,48:11.638906):4.855841):0.723203,(51:6.485224,(52:0.811028,53:0.811028):5.674197):10.732726):23.182050):35.296551):6.357493,(((((66:6.842598,((61:6.584885,63:6.584887):0.035700,65:6.620586):0.222013):0.357402,(68:6.753207,((64:5.821943,62:5.821943):0.718295,67:6.540239):0.212968):0.446793):20.821605,73:28.021605):19.305079,41:47.326683):2.008803,((4:11.284367,(7:4.900000,(6:4.111923,(5:3.213078,10:3.213078):0.898844):0.788077):6.384367):6.565140,((9:3.847325,8:3.847325):10.026222,((2:3.915480,3:3.915479):7.684520,1:11.600001):2.273547):3.975960):31.485980):32.718556);
tree 16 = ((((((82:24.473131,((44:6.793301,42:6.793301):1.917905,43:8.711205):15.761925):9.426869,((74:15.377526,(80:13.904722,(75:12.025855,81:12.025855):1.878867):1.472804):8.042355,((76:13.031499,(78:2.862747,77:2.862747):10.168751):2.971876,79:16.003374):7.416506):10.480120):23.298982,(((((((((40:17.165369,(38:8.019154,21:8.019154):9.146216):6.923790,((31:14.007517,(((32:1.892740,(33:1.458362,35:1.458362):0.434377):0.977124,36:2.869864):1.658310,30:4.528175):9.479343):1.478940,(37:8.338014,34:8.338014):7.148443):8.602702):0.220607,(39:21.838999,(19:15.052016,(22:9.976265,16:9.976265):5.075752):6.786983):2.470768):1.831873,(28:3.723644,29:3.723644):22.417995):0.524842,(((25:2.709162,24:2.709163):13.352932,(20:14.518084,23:14.518084):1.544010):5.152390,18:21.214484):5.451998):0.892284,27:27.558765):0.793333,(17:10.589309,26:10.589309):17.762789):11.802581,(71:24.800000,(70:22.570938,(72:14.443066,69:14.443065):8.127872):2.229063):15.354679):4.247670,15:44.402349):12.796632):7.501018,(((13:1.826648,14:1.826648):8.759466,11:10.586114):14.374045,12:24.960159):39.739841):10.789338,((55:28.310709,(57:11.019110,((59:7.876341,60:7.876341):0.673841,58:8.550182):2.468928):17.291600):12.089290,(((56:9.478386,49:9.478386):6.286554,(((50:9.113243,((46:4.045929,47:4.045929):1.070549,45:5.116478):3.996765):1.476909,54:10.590151):0.709670,48:11.299821):4.465119):0.617467,(51:6.281757,(52:0.935705,53:0.935705):5.346053):10.100650):24.017593):35.089338):6.280221,(((((66:6.852840,((61:6.584242,63:6.584242):0.037361,65:6.621604):0.231237):0.347160,(68:6.751128,((64:5.771562,62:5.771562):0.713035,67:6.484598):0.266530):0.448872):20.442764,73:27.642764):18.346739,41:45.989502):2.626932,((4:11.175146,(7:4.900000,(6:3.995760,(5:3.213091,10:3.213091):0.782668):0.904241):6.275146):6.480759,((9:3.795935,8:3.795935):9.968216,((2:3.499108,3:3.499108):8.100893,1:11.599999):2.164151):3.891754):30.960531):33.153124);
tree 17 = ((((12:27.453700,((13:1.721250,14:1.721250):8.987667,11:10.708918):16.744782):37.246300,(((((27:27.439268,(((29:2.527734,28:2.527734):23.366040,(((40:16.670027,(38:8.768277,21:8.768277):7.901750):6.957955,((37:8.558983,34:8.558983):7.593344,(((36:2.987988,((35:1.843725,33:1.843725):0.179305,32:2.023030):0.964958):1.794977,30:4.782966):9.646418,31:14.429384):1.722942):7.475655):0.483225,(39:20.963879,(19:14.475299,(16:10.643066,22:10.643067):3.832233):6.488579):3.147328):1.782567):0.784417,(((23:14.730390,(24:2.823404,25:2.823403):11.906987):2.544975,20:17.275365):3.667176,18:20.942541):5.735650):0.761077):0.470675,(26:10.155574,17:10.155574):17.754369):11.154889,(71:24.800000,(70:22.397904,(72:14.376616,69:14.376616):8.021288):2.402095):14.264831):3.560433,15:42.625264):13.966343,(((((77:2.938714,78:2.938714):9.983285,76:12.921999):2.403083,79:15.325083):8.117141,(74:15.485426,(80:14.279345,(81:12.106220,75:12.106220):2.173125):1.206081):7.956797):10.457777,(82:25.165093,((42:6.337409,44:6.337409):2.396554,43:8.733962):16.431131):8.734907):22.691608):8.108392):11.395738,((55:28.640823,(57:10.479429,(58:7.973046,(60:7.039097,59:7.039097):0.933948):2.506383):18.161394):11.759178,((((((47:3.263997,46:3.263997):0.514895,45:3.778893):4.000509,(54:6.997204,50:6.997204):0.782198):2.689515,48:10.468917):2.822744,(49:7.556775,56:7.556775):5.734887):3.081964,(51:5.597253,(53:1.130161,52:1.130161):4.467091):10.776373):24.026374):35.695738):7.360243,(((73:27.595644,((66:6.801231,(65:6.568353,(61:6.367683,63:6.367682):0.200670):0.232878):0.398769,((67:6.371014,(64:5.223005,62:5.223005):1.148008):0.385367,68:6.756381):0.443619):20.395644):16.285159,41:43.880802):3.625404,(((7:4.900000,((6:3.484934,5:3.484934):0.811061,10:4.295995):0.604005):4.775197,4:9.675197):6.367439,((8:3.160108,9:3.160108):10.439891,((3:4.474169,2:4.474168):7.016594,1:11.490763):2.109238):2.442636):31.463572):35.949773);
tree 18 = ((((((82:24.435210,((44:6.565186,42:6.565186):1.740612,43:8.305799):16.129412):9.464790,((74:15.274912,(80:13.855951,(75:12.017600,81:12.017600):1.838352):1.418960):7.758541,((76:13.299278,(78:2.896088,77:2.896088):10.403190):1.769482,79:15.068760):7.964693):10.866547):23.407499,(((((((((40:15.318005,(38:9.743297,21:9.743297):5.574708):8.083679,((31:13.987773,(((32:1.797206,(33:1.457756,35:1.457755):0.339450):1.229966,36:3.027172):1.634747,30:4.661919):9.325854):1.425229,(37:8.537679,34:8.537679):6.875324):7.988681):0.205593,(39:20.801016,(19:15.288867,(22:10.270344,16:10.270343):5.018524):5.512149):2.806261):1.341889,(28:3.154464,29:3.154464):21.794702):1.206318,(((25:2.825187,24:2.825187):13.233517,(20:14.504723,23:14.504723):1.553981):5.066459,18:21.125163):5.030321):0.759139,27:26.914623):0.945465,(17:10.179191,26:10.179192):17.680897):12.019127,(71:24.800000,(70:22.543266,(72:14.106185,69:14.106185):8.437081):2.256734):15.079215):4.310809,15:44.190024):13.117475):7.392501,(((13:1.483665,14:1.483665):8.423271,11:9.906937):15.436322,12:25.343258):39.356742):10.809292,((55:29.569507,(57:10.321031,((59:7.872640,60:7.872641):0.697792,58:8.570432):1.750599):19.248476):10.830493,(((56:8.981604,49:8.981604):6.378364,(((50:8.551381,((46:4.077484,47:4.077485):0.120449,45:4.197934):4.353447):2.074888,54:10.626269):1.865765,48:12.492034):2.867934):1.533486,(51:6.022574,(52:0.803977,53:0.803977):5.218597):10.870881):23.506546):35.109292):6.113659,(((((66:6.809157,((61:6.439501,63:6.439502):0.087273,65:6.526775):0.282382):0.390843,(68:6.800167,((64:5.488262,62:5.488262):1.064542,67:6.552804):0.247363):0.399833):20.914185,73:28.114185):17.925917,41:46.040102):2.227010,((4:11.044796,(7:4.900000,(6:3.996388,(5:3.210221,10:3.210221):0.786167):0.903611):6.144797):6.485646,((9:3.770383,8:3.770382):9.992136,((2:3.421151,3:3.421151):8.178849,1:11.599999):2.162518):3.767924):30.736669):33.355840);
tree 19 = ((((((82:24.209674,((44:6.674382,42:6.674381):1.816205,43:8.490586):15.719088):9.690326,((74:15.274670,(80:13.860872,(75:12.017335,81:12.017335):1.843537):1.413799):7.708392,((76:13.148357,(78:2.886285,77:2.886285):10.262072):1.726860,79:14.875217):8.107845):10.916938):23.464949,(((((((((40:15.639717,(38:9.849016,21:9.849016):5.790702):8.016458,((31:14.095601,(((32:1.686377,(33:1.356242,35:1.356242):0.330135):1.257747,36:2.944124):1.579033,30:4.523157):9.572444):1.443805,(37:8.599391,34:8.599391):6.940015):8.116770):0.412464,(39:21.430310,(19:14.845901,(22:10.097762,16:10.097761):4.748139):6.584408):2.638330):1.516697,(28:3.716140,29:3.716140):21.869196):1.285210,(((25:2.831361,24:2.831361):13.418675,(20:14.198840,23:14.198840):2.051197):5.816923,18:22.066959):4.803587):0.729963,27:27.600509):0.908352,(17:10.315674,26:10.315674):18.193187):11.836345,(71:24.800000,(70:22.534025,(72:14.125291,69:14.125290):8.408734):2.265975):15.545206):4.293390,15:44.638596):12.726353):7.335051,(((13:1.450207,14:1.450207):8.442740,11:9.892946):15.463627,12:25.356574):39.343426):9.766953,((55:29.597638,(57:10.167980,((59:7.473179,60:7.473179):1.863598,58:9.336777):0.831203):19.429658):10.802362,(((56:8.518591,49:8.518591):5.570522,(((50:9.559999,((46:4.223798,47:4.223798):0.115184,45:4.338981):5.221018):2.079191,54:11.639190):1.974111,48:13.613302):0.475811):2.353133,(51:5.580718,(52:0.849861,53:0.849861):4.730857):10.861527):23.957755):34.066953):6.308260,(((((66:6.798614,((61:6.412758,63:6.412758):0.094317,65:6.507075):0.291540):0.401386,(68:6.776873,((64:5.163385,62:5.163386):1.277367,67:6.440752):0.336121):0.423127):21.259640,73:28.459640):18.111437,41:46.571077):2.387441,((4:10.974180,(7:4.900000,(6:3.982914,(5:3.203048,10:3.203048):0.779866):0.917086):6.074180):6.328816,((9:3.722100,8:3.722101):10.147618,((2:3.503439,3:3.503439):8.096562,1:11.600000):2.269718):3.433278):31.655522):31.816695);
tree 20 = ((((((82:24.409386,((44:6.635271,42:6.635272):1.794427,43:8.429698):15.979687):9.490614,((74:15.327096,(80:13.890724,(75:12.024817,81:12.024817):1.865907):1.436372):7.839420,((76:13.414498,(78:2.959849,77:2.959849):10.454649):1.872948,79:15.287445):7.879070):10.733484):23.810118,(((((((((40:15.960428,(38:9.308307,21:9.308307):6.652121):7.761845,((31:14.100656,(((32:1.680654,(33:1.356282,35:1.356282):0.324372):1.232942,36:2.913596):1.766970,30:4.680566):9.420091):1.781469,(37:8.749450,34:8.749450):7.132675):7.840149):0.390419,(39:21.212233,(19:14.714017,(22:10.004802,16:10.004802):4.709214):6.498216):2.900459):1.513549,(28:3.541567,29:3.541567):22.084674):1.278335,(((25:2.616204,24:2.616204):13.902513,(20:14.411452,23:14.411452):2.107266):5.320063,18:21.838781):5.065794):0.744660,27:27.649235):0.934520,(17:10.360302,26:10.360302):18.223453):12.090345,(71:24.800000,(70:22.542807,(72:14.150512,69:14.150512):8.392296):2.257192):15.874100):4.460131,15:45.134231):12.575887):6.989882,(((13:1.466818,14:1.466818):8.860530,11:10.327348):13.906666,12:24.234014):40.465986):9.886750,((55:29.196775,(57:9.645453,((59:7.155767,60:7.155766):1.781506,58:8.937274):0.708180):19.551321):11.203225,(((56:8.452127,49:8.452127):5.466288,(((50:9.431025,((46:4.123557,47:4.123558):0.391903,45:4.515460):4.915564):1.927860,54:11.358885):1.760208,48:13.119092):0.799322):2.118995,(51:5.472804,(52:0.895384,53:0.895384):4.577419):10.564606):24.362590):34.186750):6.343253,(((((66:6.774990,((61:6.489333,63:6.489333):0.096787,65:6.586120):0.188870):0.425010,(68:6.763962,((64:5.411068,62:5.411068):0.986105,67:6.397174):0.366789):0.436038):22.159716,73:29.359716):17.043198,41:46.402916):2.398567,((4:10.536230,(7:4.900000,(6:3.958808,(5:3.284829,10:3.284829):0.673979):0.941192):5.636230):6.591409,((9:3.648251,8:3.648250):10.168417,((2:3.990839,3:3.990839):7.609161,1:11.600000):2.216667):3.310972):31.673841):32.128523);
tree 21 = ((((12:25.127056,((13:1.608216,14:1.608216):8.282782,11:9.890998):15.236057):39.572945,(((((27:26.595682,(((29:2.464902,28:2.464902):22.631657,(((40:16.575319,(38:8.501595,21:8.501595):8.073724):6.401633,((37:8.962536,34:8.962536):6.707445,(((36:2.834554,((35:1.376227,33:1.376227):0.439081,32:1.815308):1.019247):1.225664,30:4.060218):9.757408,31:13.817626):1.852356):7.306971):0.378877,(39:20.499581,(19:13.899386,(16:10.045858,22:10.045858):3.853528):6.600195):2.856249):1.740729):0.767878,(((23:14.717102,(24:2.752387,25:2.752387):11.964715):2.356144,20:17.073245):3.657926,18:20.731171):5.133265):0.731246):1.052963,(26:9.639433,17:9.639433):18.009213):10.487305,(71:24.800000,(70:22.046479,(72:13.931069,69:13.931068):8.115410):2.753521):13.335951):3.903248,15:42.039199):14.468572,(((((77:2.792240,78:2.792240):9.638276,76:12.430515):2.916882,79:15.347398):7.149876,(74:15.116818,(80:13.803355,(81:12.059596,75:12.059596):1.743759):1.313463):7.380456):11.402726,(82:24.329278,((42:5.877285,44:5.877284):2.310652,43:8.187937):16.141342):9.570722):22.607770):8.192230):10.800326,((55:27.672727,(57:9.466431,(58:7.047437,(60:6.532765,59:6.532764):0.514673):2.418993):18.206296):12.727273,(((((47:3.739032,(45:3.600573,46:3.600573):0.138459):4.376978,48:8.116010):0.193876,(54:7.415478,50:7.415478):0.894408):5.703110,(49:7.174611,56:7.174611):6.838385):1.219435,(51:6.049101,(53:0.857516,52:0.857516):5.191586):9.183330):25.167569):35.100326):7.150755,(((73:26.916790,(((61:6.465575,(65:6.248456,66:6.248457):0.217118):0.195867,63:6.661443):0.538558,((67:6.402778,(64:5.478624,62:5.478623):0.924154):0.364296,68:6.767074):0.432926):19.716790):17.792570,41:44.709359):3.442378,(((7:4.900000,((6:3.517701,5:3.517701):0.721467,10:4.239167):0.660833):4.970262,4:9.870262):6.372784,((8:3.236566,9:3.236566):10.363435,((3:4.011262,2:4.011261):7.832792,1:11.844053):1.755947):2.643046):31.908692):34.499343);
tree 22 = ((((((82:24.415796,((44:6.536883,42:6.536883):1.754489,43:8.291372):16.124423):9.484204,((74:15.309084,(80:13.888047,(75:12.047196,81:12.047196):1.840851):1.421036):7.772799,((76:13.339985,(78:2.936991,77:2.936991):10.402994):1.852376,79:15.192361):7.889522):10.818118):23.723615,(((((((((40:16.613079,(38:9.839380,21:9.839380):6.773699):6.783562,((31:13.955175,(((32:1.721921,(33:1.407119,35:1.407118):0.314802):1.177322,36:2.899243):1.712446,30:4.611689):9.343487):1.766835,(37:8.668853,34:8.668853):7.053158):7.674631):0.421109,(39:21.034569,(19:14.712695,(22:10.115941,16:10.115941):4.596754):6.321875):2.783181):1.589764,(28:3.510272,29:3.510272):21.897243):1.092662,(((25:2.695192,24:2.695193):13.839889,(20:14.463066,23:14.463066):2.072016):5.199664,18:21.734745):4.765432):1.064861,27:27.565037):0.494749,(17:10.256442,26:10.256442):17.803344):12.655526,(71:24.800000,(70:22.580770,(72:14.640148,69:14.640148):7.940622):2.219231):15.915312):4.379290,15:45.094602):12.529012):7.076385,(((13:1.439343,14:1.439343):9.170490,11:10.609833):13.653370,12:24.263204):40.436797):10.467678,((55:29.279282,((57:8.901022,(59:7.879143,60:7.879143):1.021879):0.429621,58:9.330643):19.948639):11.120718,(((56:8.262610,49:8.262610):5.296440,(((50:8.413884,((46:3.888629,47:3.888630):0.552798,45:4.441427):3.972458):1.497305,54:9.911190):2.217434,48:12.128624):1.430427):2.373476,(51:5.272173,(52:1.101200,53:1.101200):4.170973):10.660353):24.467474):34.767678):6.759183,(((((66:6.785663,((61:6.499829,63:6.499829):0.093844,65:6.593673):0.191991):0.414337,(68:6.801296,((64:5.495293,62:5.495293):1.010723,67:6.506016):0.295279):0.398704):23.161812,73:30.361812):15.667518,41:46.029331):2.377839,((4:9.971389,(7:4.900000,(6:3.960054,(5:3.249421,10:3.249421):0.710634):0.939946):5.071389):6.819338,((9:3.452602,8:3.452601):10.570843,((2:4.193639,3:4.193639):7.406360,1:11.599999):2.423445):2.767282):31.616443):33.519690);
tree 23 = (((((51:6.670299,(53:1.099144,52:1.099144):5.571155):9.772147,((56:8.761594,49:8.761594):5.593346,(((50:7.919605,(45:4.042286,(46:3.665285,47:3.665284):0.377002):3.877318):1.133078,54:9.052682):0.209765,48:9.262448):5.092493):2.087505):23.957554,(55:28.392501,(((60:7.028621,59:7.028620):0.446072,58:7.474693):1.850446,57:9.325139):19.067361):12.007499):33.083795,(((15:44.482024,(((70:22.984495,(72:14.149661,69:14.149661):8.834834):1.815505,71:24.800000):14.710494,((17:9.721165,26:9.721164):18.428882,(27:26.844763,(((20:17.049321,(23:14.294298,(24:2.927503,25:2.927503):11.366795):2.755023):3.625490,18:20.674811):5.667322,((29:2.624360,28:2.624360):22.813557,((((31:13.763996,(30:4.843222,(36:2.869461,(32:1.831091,(35:1.334725,33:1.334725):0.496367):1.038370):1.973761):8.920774):1.851256,(37:9.286800,34:9.286800):6.328452):7.876524,(40:14.432895,(38:7.533853,21:7.533853):6.899041):9.058880):0.261154,(((22:10.197072,16:10.197072):4.192234,19:14.389305):6.487013,39:20.876318):2.876612):1.684988):0.904216):0.502630):1.305283):11.360448):4.971530):12.270326,(((43:8.321505,(44:6.189029,42:6.189029):2.132476):15.912990,82:24.234494):9.665506,((((75:12.123477,81:12.123476):2.023143,80:14.146619):1.317976,74:15.464595):8.421011,((76:13.945404,(77:2.967515,78:2.967515):10.977888):2.263744,79:16.209147):7.676459):10.014394):22.852351):7.947649,(((14:1.584830,13:1.584830):8.954233,11:10.539063):14.532966,12:25.072028):39.627972):8.783795):9.331651,((41:45.239504,(73:27.819454,(((65:6.687729,(63:6.619509,61:6.619508):0.068220):0.173500,66:6.861228):0.338772,(68:6.754861,((64:5.147649,62:5.147649):1.171054,67:6.318702):0.436158):0.445139):20.619454):17.420050):1.964784,((4:9.649257,((6:3.870538,(10:3.099024,5:3.099024):0.771515):1.029462,7:4.900000):4.749257):7.081854,((8:3.584069,9:3.584070):10.355250,((2:3.832580,3:3.832580):7.767420,1:11.600001):2.339319):2.791793):30.473177):35.611158);
tree 24 = ((((((82:24.932626,((44:6.550992,42:6.550992):1.891041,43:8.442033):16.490594):8.967374,((74:15.457520,(80:13.969690,(75:12.062362,81:12.062362):1.907328):1.487830):8.467028,((76:13.352408,(78:2.935194,77:2.935194):10.417215):2.588784,79:15.941192):7.983357):9.975451):23.355471,((((((((((31:13.881233,(((32:1.722989,(33:1.384641,35:1.384640):0.338349):1.136444,36:2.859433):1.624510,30:4.483943):9.397290):1.729864,(37:8.364489,34:8.364489):7.246608):7.300144,(40:16.202379,(38:9.141849,21:9.141849):7.060530):6.708862):0.415163,(39:20.948108,(19:14.686247,(22:10.196524,16:10.196524):4.489723):6.261861):2.378295):1.660374,(28:3.484905,29:3.484905):21.501872):1.123919,(((25:2.694528,24:2.694528):13.925009,(20:14.268034,23:14.268034):2.351503):4.839888,18:21.459425):4.651272):0.402945,27:26.513641):1.295129,(17:10.067768,26:10.067768):17.741002):12.561586,(71:24.800000,(70:22.332604,(72:14.811210,69:14.811209):7.521395):2.467396):15.570357):3.586039,15:43.956396):13.299075):7.444529,(((13:1.587734,14:1.587734):9.201191,11:10.788925):13.533014,12:24.321940):40.378061):10.473628,((55:29.270245,((57:9.069160,(59:8.058140,60:8.058140):1.011021):0.281487,58:9.350648):19.919597):11.129755,(((56:8.388651,49:8.388651):5.440723,(((50:8.281905,((46:3.862895,47:3.862896):0.529943,45:4.392839):3.889066):1.110294,54:9.392199):1.792578,48:11.184777):2.644597):2.434262,(51:5.721979,(52:0.781397,53:0.781397):4.940582):10.541657):24.136364):34.773628):6.763667,(((((66:6.713799,((61:6.494750,63:6.494750):0.109990,65:6.604740):0.109060):0.486201,(68:6.805527,((64:5.502277,62:5.502277):1.013158,67:6.515436):0.290092):0.394473):23.192217,73:30.392217):17.149857,41:47.542074):1.801028,((4:10.254728,(7:4.900000,(6:3.942064,(5:3.332236,10:3.332236):0.609828):0.957936):5.354728):6.907784,((9:3.506779,8:3.506779):10.901350,((2:4.161493,3:4.161493):7.438506,1:11.600000):2.808129):2.754384):32.180590):32.594193);
tree 25 = ((((12:25.743612,((13:1.468223,14:1.468223):8.757242,11:10.225466):15.518147):38.956387,(((((27:27.670059,(((29:2.533320,28:2.533320):23.263561,(((40:16.860549,(38:7.924067,21:7.924067):8.936481):6.418104,((37:8.608921,34:8.608921):6.958792,(((36:2.855225,((35:1.469279,33:1.469279):0.452973,32:1.922252):0.932973):1.046493,30:3.901718):9.899770,31:13.801487):1.766226):7.710939):0.676905,(39:21.601120,(19:14.331369,(16:10.054195,22:10.054196):4.277174):7.269751):2.354437):1.841323):1.023659,(((24:2.879097,25:2.879097):14.065115,(20:14.885043,23:14.885043):2.059169):3.952416,18:20.896628):5.923911):0.849519):0.506441,(26:9.415347,17:9.415348):18.761152):12.559752,(71:24.800000,(70:22.759717,(72:14.931223,69:14.931223):7.828494):2.040283):15.936251):4.599743,15:45.335994):12.169029,(((((77:2.863282,78:2.863282):9.888476,76:12.751758):2.020285,79:14.772042):7.687904,(74:14.919967,(80:13.909441,(81:12.078907,75:12.078907):1.830534):1.010526):7.539979):11.440053,(82:24.523345,((42:6.235403,44:6.235403):2.205286,43:8.440688):16.082656):9.376655):23.605023):7.194977):10.065269,((55:28.328370,(57:9.831508,(58:9.023299,(60:7.266370,59:7.266370):1.756929):0.808209):18.496862):12.071630,((((46:3.899309,(47:3.593781,45:3.593781):0.305529):4.665484,(54:6.494193,50:6.494193):2.070600):0.473138,48:9.037931):6.590214,((49:7.785208,56:7.785208):7.330226,(51:6.263721,(53:1.160822,52:1.160822):5.102899):8.851714):0.512710):24.771855):34.365269):7.484417,(((73:27.614650,(((61:6.554916,(66:6.419503,65:6.419501):0.135414):0.110999,63:6.665914):0.534085,((67:6.459925,(64:5.862873,62:5.862872):0.597053):0.305475,68:6.765400):0.434600):20.414650):19.674145,41:47.288794):1.862263,(((7:4.900000,((6:3.403294,5:3.403294):0.875676,10:4.278969):0.621031):4.543675,4:9.443675):6.982865,((8:3.158817,9:3.158818):10.441182,((3:3.980725,2:3.980725):7.678113,1:11.658838):1.941162):2.826540):32.724518):33.098628);
tree 26 = ((((12:25.683459,((13:1.455223,14:1.455223):8.697697,11:10.152920):15.530539):39.016541,(((((27:27.394664,(((29:3.830908,28:3.830908):21.760596,(((40:16.698826,(38:7.965742,21:7.965742):8.733084):6.374530,((37:8.611488,34:8.611488):6.989389,(((36:2.996110,((35:1.748262,33:1.748262):0.409119,32:2.157381):0.838730):0.985153,30:3.981264):9.840089,31:13.821352):1.779525):7.472479):0.658277,(39:21.446548,(19:14.280318,(16:10.041038,22:10.041037):4.239281):7.166230):2.285086):1.859870):0.994689,(((24:2.975131,25:2.975131):13.953343,(20:14.863585,23:14.863585):2.064889):3.939610,18:20.868084):5.718108):0.808471):0.513933,(26:9.347508,17:9.347507):18.561089):12.637035,(71:24.800000,(70:22.822051,(72:14.987442,69:14.987442):7.834608):1.977949):15.745632):4.614247,15:45.159879):12.228817,(((((77:2.866256,78:2.866256):9.922276,76:12.788532):1.992632,79:14.781164):7.654768,(74:14.897996,(80:13.889397,(81:12.072542,75:12.072541):1.816855):1.008599):7.537936):11.464068,(82:24.498177,((42:6.235585,44:6.235584):2.183168,43:8.418752):16.079424):9.401823):23.488696):7.311304):10.005785,((55:28.668000,(57:9.309871,(58:8.849612,(60:7.168026,59:7.168027):1.681586):0.460259):19.358130):11.731999,((((46:3.942580,(47:3.630385,45:3.630385):0.312195):4.549475,(54:6.374970,50:6.374970):2.117085):0.466082,48:8.958137):6.394644,((49:7.469740,56:7.469740):7.351016,(51:6.259923,(53:0.863328,52:0.863328):5.396595):8.560832):0.532025):25.047219):34.305785):7.454713,(((73:27.581499,(((61:6.596277,(66:6.459461,65:6.459462):0.136816):0.066256,63:6.662532):0.537467,((67:6.551204,(64:5.941061,62:5.941060):0.610144):0.358592,68:6.909796):0.290204):20.381499):19.486272,41:47.067772):1.990511,(((7:4.900000,((6:3.399708,5:3.399708):0.877712,10:4.277420):0.622580):4.445034,4:9.345034):6.760178,((8:3.281720,9:3.281719):9.883839,((3:3.746633,2:3.746633):7.316110,1:11.062744):2.102816):2.939652):32.953071):33.102216);
tree 27 = ((((12:25.818259,((13:1.545155,14:1.545155):8.743175,11:10.288330):15.529929):38.881741,(((((27:27.245095,(((29:3.842686,28:3.842686):21.659310,(((40:16.987239,(38:8.474123,21:8.474123):8.513116):5.783516,((37:8.647621,34:8.647621):6.962281,(((36:3.030359,((35:1.766244,33:1.766244):0.414421,32:2.180665):0.849695):0.997159,30:4.027519):9.838668,31:13.866187):1.743714):7.160854):0.886422,(39:21.313916,(19:14.508735,(16:9.643583,22:9.643583):4.865152):6.805182):2.343261):1.844819):0.979498,(((24:3.035529,25:3.035528):13.887255,(20:14.890075,23:14.890075):2.032708):4.007349,18:20.930132):5.551362):0.763600):1.247864,(26:9.501451,17:9.501452):18.991507):12.699189,(71:24.800000,(70:22.803335,(72:15.043685,69:15.043685):7.759650):1.996665):16.392147):4.416284,15:45.608431):11.291976,(((((77:2.849480,78:2.849480):9.335786,76:12.185267):2.742067,79:14.927334):8.250346,(74:15.111242,(80:14.031305,(81:12.097539,75:12.097538):1.933766):1.079937):8.066439):10.722320,(82:24.601460,((42:6.390142,44:6.390142):2.170755,43:8.560896):16.040563):9.298540):23.000407):7.799593):9.361388,((55:29.100029,(57:9.727764,(58:8.075633,(60:6.696216,59:6.696217):1.379417):1.652131):19.372265):11.299971,((48:10.680897,((46:3.886984,(47:3.686591,45:3.686591):0.200393):6.019453,(54:7.339175,50:7.339176):2.567261):0.774461):4.928870,((49:6.642102,56:6.642102):6.189522,(51:5.890924,(53:0.922509,52:0.922509):4.968416):6.940700):2.778143):24.790233):33.661388):7.858977,(((73:28.587234,(((61:6.595868,(66:6.473275,65:6.473275):0.122594):0.135948,63:6.731817):0.468183,((67:6.508624,(64:5.818631,62:5.818631):0.689993):0.384804,68:6.893428):0.306572):21.387234):18.038878,41:46.626113):2.121994,(((7:4.900000,((6:3.455778,5:3.455778):0.816256,10:4.272034):0.627966):4.543755,4:9.443755):6.889524,((8:3.350454,9:3.350454):10.097324,((3:3.701810,2:3.701810):7.783015,1:11.484826):1.962953):2.885501):32.414827):33.172260);
tree 28 = ((((12:25.889856,((13:1.467552,14:1.467552):8.870927,11:10.338479):15.551377):38.810144,(((((27:27.482991,(((29:3.634953,28:3.634953):22.060771,(((40:17.626232,(38:8.305114,21:8.305114):9.321118):5.625396,((37:8.734361,34:8.734361):7.055119,(((36:3.205091,((35:2.075503,33:2.075503):0.331729,32:2.407231):0.797859):0.940755,30:4.145846):9.866724,31:14.012569):1.776912):7.462148):0.488852,(39:21.140904,(19:14.271397,(16:9.725991,22:9.725991):4.545405):6.869507):2.599576):1.955244):0.991195,(((24:2.845786,25:2.845786):13.898522,(20:14.535060,23:14.535060):2.209248):4.215115,18:20.959423):5.727497):0.796071):1.288775,(26:9.593804,17:9.593805):19.177962):11.848628,(71:24.800000,(70:22.731199,(72:14.446442,69:14.446441):8.284758):2.068801):15.820394):4.528967,15:45.149361):11.223022,(((((77:2.647399,78:2.647399):9.491834,76:12.139232):2.801318,79:14.940551):8.294844,(74:15.143711,(80:14.051838,(81:12.104065,75:12.104065):1.947772):1.091873):8.091684):10.664605,(82:24.615906,((42:6.356386,44:6.356386):2.122708,43:8.479094):16.136813):9.284094):22.472382):8.327618):9.469818,((55:29.145571,(57:9.955036,(58:6.985775,(60:6.516341,59:6.516340):0.469435):2.969260):19.190535):11.254429,((51:5.922059,(53:0.886227,52:0.886227):5.035832):9.071387,((49:7.091771,56:7.091771):6.503130,(48:10.327028,((46:4.318611,(47:4.075915,45:4.075915):0.242697):5.500048,(54:6.605238,50:6.605237):3.213422):0.508368):3.267873):1.398546):25.406554):33.769818):7.902534,(((73:28.475965,(((61:6.605571,(66:6.355101,65:6.355101):0.250470):0.134353,63:6.739924):0.460075,((67:6.502361,(64:5.815414,62:5.815414):0.686947):0.388717,68:6.891078):0.308922):21.275965):17.900365,41:46.376329):2.178655,(((7:4.900000,((6:3.461129,5:3.461129):0.811432,10:4.272560):0.627440):4.751455,4:9.651455):6.845847,((8:2.815566,9:2.815565):10.784434,((3:3.773878,2:3.773878):7.658868,1:11.432747):2.167254):2.897302):32.057682):33.517368);
tree 29 = (((((51:5.834923,(53:1.081799,52:1.081799):4.753125):9.782352,((((50:7.225607,(45:3.986231,(46:3.549388,47:3.549387):0.436843):3.239376):1.394153,54:8.619760):1.094672,48:9.714433):4.318166,(56:8.195132,49:8.195132):5.837466):1.584678):24.782724,(55:29.699165,(((60:6.436780,59:6.436779):0.720090,58:7.156869):1.688445,57:8.845314):20.853850):10.700835):34.273715,(((15:43.334889,(((70:22.351850,(72:14.987868,69:14.987868):7.363983):2.448149,71:24.800000):14.442325,((17:9.654637,26:9.654637):18.206802,(27:27.328665,((((24:2.927587,25:2.927588):14.080271,(23:15.070781,20:15.070781):1.937077):3.633124,18:20.640983):5.805871,((29:2.335842,28:2.335842):23.042484,((((31:13.644255,(30:4.351426,(36:3.174064,(32:2.311207,(35:1.565215,33:1.565214):0.745992):0.862858):1.177362):9.292829):1.725692,(37:9.249703,34:9.249703):6.120244):7.553970,(40:16.107918,(38:9.161403,21:9.161403):6.946515):6.815998):0.255259,(((22:9.746571,16:9.746572):4.956887,19:14.703458):6.031811,39:20.735269):2.443907):2.199150):1.068529):0.881811):0.532774):11.380886):4.092564):11.227356,(((43:8.403334,(44:6.396407,42:6.396407):2.006926):15.599704,82:24.003037):9.896963,((((75:12.023912,81:12.023912):2.024460,80:14.048371):1.320430,74:15.368801):8.501633,((76:13.260775,(77:2.965372,78:2.965372):10.295404):2.436491,79:15.697267):8.173168):10.029565):20.662246):10.137754,(((14:1.598542,13:1.598542):9.275398,11:10.873940):14.901453,12:25.775394):38.924606):9.973715):6.819433,((41:44.486472,(73:26.944813,((((63:6.667007,61:6.667007):0.032735,65:6.699742):0.143617,66:6.843359):0.356641,(68:6.820953,((64:5.251851,62:5.251851):1.169165,67:6.421016):0.399937):0.379047):19.744812):17.541661):2.984147,((4:9.470499,((6:3.931943,(10:3.247568,5:3.247568):0.684375):0.968057,7:4.900000):4.570499):6.632201,((8:3.952607,9:3.952606):9.761242,((2:3.488369,3:3.488369):8.111631,1:11.600000):2.113849):2.388851):31.367920):34.022528);
tree 30 = ((((((82:24.842510,((44:6.413616,42:6.413617):1.924005,43:8.337621):16.504889):9.057490,((74:15.244581,(80:14.038590,(75:12.084567,81:12.084567):1.954023):1.205992):8.697241,((76:13.465562,(78:3.074241,77:3.074241):10.391321):2.347191,79:15.812753):8.129068):9.958178):23.692844,(((((((((40:15.208487,(38:8.870038,21:8.870038):6.338449):7.167885,((31:13.624670,(((32:2.206622,(33:1.892702,35:1.892701):0.313920):1.082436,36:3.289058):0.968698,30:4.257756):9.366913):1.912006,(37:8.290010,34:8.290010):7.246666):6.839697):0.820104,(39:20.638328,(19:13.653433,(22:9.602285,16:9.602284):4.051149):6.984895):2.558148):1.634518,(28:3.204674,29:3.204674):21.626320):0.910542,(((25:2.741742,24:2.741742):13.969178,(20:14.707073,23:14.707073):2.003847):4.663977,18:21.374898):4.366638):1.279792,27:27.021328):0.662168,(17:9.944526,26:9.944527):17.738969):12.114814,(71:24.800000,(70:22.630556,(72:14.802884,69:14.802883):7.827673):2.169444):14.998309):4.682325,15:44.480635):13.112209):7.107156,(((13:1.466230,14:1.466230):8.929586,11:10.395816):16.639440,12:27.035256):37.664744):9.706211,((55:29.680096,(((59:7.527730,60:7.527731):1.907917,57:9.435647):0.118498,58:9.554145):20.125951):10.719905,(((56:8.413548,49:8.413548):5.890510,(48:11.552266,((50:8.062341,((46:3.501439,47:3.501438):0.381508,45:3.882947):4.179394):1.230866,54:9.293207):2.259059):2.751791):1.541288,(51:5.942577,(52:1.111488,53:1.111488):4.831089):9.902769):24.554654):34.006211):6.438390,(((((66:6.859571,((61:6.618261,63:6.618262):0.166179,65:6.784441):0.075130):0.340429,(68:6.861220,((64:5.505917,62:5.505917):0.998537,67:6.504455):0.356766):0.338780):21.139123,73:28.339123):16.643788,41:44.982910):3.190420,((4:10.596947,(7:4.900000,(6:4.103366,(5:3.296089,10:3.296089):0.807277):0.796635):5.696947):6.363059,((9:2.914982,8:2.914983):11.150874,((2:3.766881,3:3.766882):7.833118,1:11.600000):2.465857):2.894149):31.213324):32.671271);
tree 31 = ((((12:24.465521,((13:1.524708,14:1.524708):8.585743,11:10.110451):14.355070):40.234479,(((((27:27.164735,(((29:3.652587,28:3.652587):22.125467,(((40:18.531615,(38:7.543247,21:7.543247):10.988368):4.647134,((37:8.916409,34:8.916409):7.358575,(((36:3.067321,((35:1.568660,33:1.568660):0.371685,32:1.940346):1.126975):0.827175,30:3.894495):9.876968,31:13.771463):2.503521):6.903765):0.523097,(39:21.148698,(19:14.542029,(16:9.429823,22:9.429823):5.112206):6.606669):2.553147):2.076208):1.070239,(((24:2.892967,25:2.892967):13.830584,(20:14.517838,23:14.517838):2.205713):4.345369,18:21.068921):5.779372):0.316443):1.298761,(26:9.512123,17:9.512124):18.951373):12.469939,(71:24.800000,(70:22.365067,(72:14.246681,69:14.246680):8.118387):2.434933):16.133435):3.599149,15:44.532583):11.481526,(((((77:2.705806,78:2.705806):9.987627,76:12.693434):2.402698,79:15.096132):7.716469,(74:14.953886,(80:13.984622,(81:12.088591,75:12.088591):1.896032):0.969264):7.858715):11.087399,(82:24.720519,((42:6.501900,44:6.501900):1.603074,43:8.104974):16.615544):9.179481):22.114109):8.685891):9.401990,((55:28.979752,(57:10.255088,(58:7.336965,(60:6.618736,59:6.618736):0.718229):2.918123):18.724663):11.420248,((51:5.985772,(53:0.815950,52:0.815950):5.169823):9.614869,((49:8.722841,56:8.722841):5.791471,(48:9.880439,((46:4.298924,(45:4.058706,47:4.058706):0.240218):4.141317,(54:5.360198,50:5.360198):3.080043):1.440198):4.633873):1.086329):24.799359):33.701990):7.873631,(((73:26.635491,(((61:6.528513,(66:6.405892,65:6.405891):0.122621):0.173159,63:6.701672):0.498329,((67:6.598177,(64:5.785662,62:5.785661):0.812516):0.291903,68:6.890079):0.309921):19.435490):17.820539,41:44.456030):2.158364,(((7:4.900000,((6:3.418010,5:3.418010):0.832340,10:4.250351):0.649649):4.857938,4:9.757938):6.743167,((8:2.570632,9:2.570633):11.029367,((3:4.636572,2:4.636572):6.511302,1:11.147874):2.452126):2.901105):30.113287):35.361229);
tree 32 = ((((12:24.629477,((13:1.524360,14:1.524360):8.590481,11:10.114841):14.514637):40.070523,(((((27:27.485753,(((29:2.481169,28:2.481169):23.096644,(((40:17.807946,(38:7.017787,21:7.017787):10.790159):5.199855,((37:8.868809,34:8.868809):7.274789,(((36:3.092711,((35:1.627931,33:1.627931):0.356538,32:1.984469):1.108242):0.815576,30:3.908287):9.785855,31:13.694141):2.449457):6.864203):0.523331,(39:21.035101,(19:14.497683,(16:9.429972,22:9.429972):5.067711):6.537417):2.496031):2.046681):1.082829,(((24:2.912446,25:2.912445):13.671322,(20:14.403340,23:14.403340):2.180427):4.459411,18:21.043178):5.617463):0.825112):1.172155,(26:9.792007,17:9.792007):18.865900):12.392245,(71:24.800000,(70:22.356104,(72:14.249726,69:14.249726):8.106378):2.443896):16.250153):3.582735,15:44.632888):11.450916,(((((77:2.730428,78:2.730428):10.071562,76:12.801990):2.488128,79:15.290118):8.151444,(74:14.696021,(80:14.007145,(81:12.081568,75:12.081568):1.925576):0.688877):8.745541):10.458439,(82:25.104468,((42:6.613803,44:6.613803):1.515207,43:8.129010):16.975458):8.795532):22.183804):8.616196):9.419923,((55:28.126784,(57:10.183747,(58:8.425900,(60:6.859568,59:6.859568):1.566332):1.757847):17.943037):12.273216,(((51:5.982687,(53:0.772292,52:0.772292):5.210397):8.382576,(49:8.670736,56:8.670736):5.694527):1.198491,(48:10.443153,((46:4.155395,(45:3.933184,47:3.933185):0.222211):4.816439,(54:8.086758,50:8.086758):0.885075):1.471320):5.120602):24.836245):33.719923):7.887029,(((73:26.518147,(((61:6.574331,(65:6.464748,66:6.464747):0.109584):0.157911,63:6.732242):0.467758,((67:6.592060,(64:5.767149,62:5.767149):0.824911):0.296224,68:6.888284):0.311716):19.318147):17.496151,41:44.014299):2.243539,(((7:4.900000,((6:3.418080,5:3.418080):0.830158,10:4.248238):0.651762):4.850921,4:9.750921):6.681087,((8:2.597335,9:2.597335):10.923857,((3:4.754470,2:4.754471):6.695381,1:11.449853):2.071339):2.910817):29.825829):35.749116);
tree 33 = ((((12:24.385565,((13:1.498139,14:1.498139):8.370250,11:9.868390):14.517175):40.314435,(((((27:27.007606,(((29:2.465044,28:2.465044):23.029469,(((40:17.179420,(38:6.862993,21:6.862993):10.316428):6.015778,((37:8.889963,34:8.889963):7.366338,(((36:2.996574,((35:1.601129,33:1.601129):0.336217,32:1.937346):1.059228):1.035198,30:4.031772):9.467256,31:13.499028):2.757273):6.938898):0.301705,(39:20.949688,(19:14.165680,(16:9.487284,22:9.487283):4.678397):6.784008):2.547216):1.997609):1.053496,(((24:2.896701,25:2.896702):13.637830,(20:14.350851,23:14.350851):2.183680):4.316769,18:20.851301):5.696708):0.459597):1.156262,(26:9.852567,17:9.852567):18.311302):12.530034,(71:24.800000,(70:22.148272,(72:14.321401,69:14.321402):7.826871):2.651728):15.893902):3.596156,15:44.290059):11.530426,(((((77:2.676409,78:2.676409):9.786189,76:12.462598):2.379959,79:14.842558):8.884248,(74:14.730127,(80:14.034190,(81:12.086433,75:12.086434):1.947756):0.695937):8.996677):10.173195,(82:25.420125,((42:6.596911,44:6.596911):1.627453,43:8.224364):17.195762):8.479875):21.920485):8.879515):9.286935,((55:28.229437,(57:10.083935,(58:8.044304,(60:6.950441,59:6.950441):1.093863):2.039631):18.145502):12.170563,(((51:5.392999,(53:0.905254,52:0.905254):4.487745):9.022151,(49:8.628805,56:8.628805):5.786345):0.632598,(48:10.349544,((50:7.794771,54:7.794771):0.837294,(46:4.384881,(45:3.764715,47:3.764715):0.620167):4.247183):1.717479):4.698204):25.352252):33.586935):7.829571,(((73:26.751145,(((61:6.640808,(65:6.527187,66:6.527188):0.113620):0.072433,63:6.713240):0.486759,((67:6.503016,(64:5.671240,62:5.671241):0.831776):0.299464,68:6.802481):0.397519):19.551145):18.039240,41:44.790385):2.577984,(((7:4.900000,((6:3.406704,5:3.406704):0.834371,10:4.241075):0.658925):6.029975,4:10.929975):6.010657,((8:2.691975,9:2.691975):10.908025,((3:4.902942,2:4.902942):6.606862,1:11.509804):2.090196):3.340632):30.427736):34.448138);
tree 34 = ((((12:24.885446,((13:1.492656,14:1.492656):8.377373,11:9.870029):15.015416):39.814554,(((((27:26.529496,(((29:2.434028,28:2.434028):22.657098,(((40:15.359299,(38:7.395473,21:7.395473):7.963826):7.421338,((37:8.781635,34:8.781635):7.218782,(((36:2.840911,((35:1.868754,33:1.868754):0.327007,32:2.195762):0.645150):1.074370,30:3.915282):9.503340,31:13.418623):2.581794):6.780219):0.389679,(39:20.632716,(19:14.289015,(16:9.724263,22:9.724264):4.564752):6.343700):2.537599):1.920811):1.009120,(((24:2.858239,25:2.858238):12.993343,(20:13.956563,23:13.956563):1.895018):4.820574,18:20.672155):5.428091):0.429250):1.065038,(26:9.718983,17:9.718983):17.875551):11.190453,(71:24.800000,(70:22.236294,(72:14.341492,69:14.341492):7.894802):2.563706):13.984987):3.989777,15:42.774764):12.194539,(((((77:2.678142,78:2.678142):9.807988,76:12.486130):2.270591,79:14.756721):8.428447,(74:14.773756,(80:14.059253,(81:12.087526,75:12.087525):1.971728):0.714503):8.411412):10.714832,(82:25.358384,((42:6.585797,44:6.585797):1.695872,43:8.281669):17.076715):8.541616):21.069303):9.730697):9.222983,((55:28.229717,(57:10.069391,(58:7.912464,(60:6.785971,59:6.785971):1.126493):2.156927):18.160326):12.170283,(((51:5.336747,(53:0.920360,52:0.920360):4.416387):8.484361,(49:7.565761,56:7.565761):6.255347):1.483272,(48:10.005285,((50:7.960713,(46:4.101671,(45:3.487343,47:3.487343):0.614327):3.859043):1.245182,54:9.205895):0.799389):5.299096):25.095620):33.522983):7.814527,(((73:28.741906,(((61:6.626359,(65:6.503456,66:6.503457):0.122901):0.075737,63:6.702095):0.497905,((67:6.509959,(64:5.396618,62:5.396618):1.113342):0.296265,68:6.806225):0.393775):21.541906):15.435372,41:44.177278):2.207154,(((7:4.900000,((6:3.409741,5:3.409741):0.830105,10:4.239846):0.660154):5.186181,4:10.086181):6.477093,((8:2.648349,9:2.648349):10.951652,((3:4.409793,2:4.409793):7.050916,1:11.460708):2.139292):2.963274):29.821157):35.353079);
tree 35 = ((((12:24.927325,((13:1.483523,14:1.483523):8.330075,11:9.813599):15.113726):39.772675,(((((27:26.360842,(((29:2.426472,28:2.426472):22.551245,(((40:15.289039,(38:7.368243,21:7.368243):7.920797):7.389436,((37:8.719156,34:8.719156):7.160652,(((36:2.710948,((35:1.684316,33:1.684316):0.312778,32:1.997094):0.713854):0.958291,30:3.669239):9.514459,31:13.183698):2.696110):6.798667):0.383034,(39:20.507116,(19:14.107897,(16:9.441749,22:9.441748):4.666149):6.399219):2.554392):1.916209):0.947946,(((24:2.847834,25:2.847834):12.987206,(20:13.931902,23:13.931902):1.903138):4.841446,18:20.676486):5.249177):0.435179):1.066141,(26:9.669853,17:9.669853):17.757129):11.211899,(71:24.800000,(70:22.312639,(72:14.362831,69:14.362831):7.949807):2.487361):13.838882):3.994182,15:42.633064):12.230595,(((((77:3.080887,78:3.080887):9.510289,76:12.591176):2.217764,79:14.808940):8.396387,(74:14.819437,(80:14.042761,(81:12.088413,75:12.088412):1.954349):0.776675):8.385891):10.694673,(82:25.339431,((42:6.556320,44:6.556320):1.691648,43:8.247969):17.091463):8.560569):20.963659):9.836341):9.158982,((55:28.203929,(57:10.219100,(58:8.163049,(60:7.045681,59:7.045681):1.117369):2.056051):17.984830):12.196071,(((51:6.016480,(53:0.808754,52:0.808754):5.207726):8.173578,(49:7.507732,56:7.507732):6.682326):1.250063,(48:9.910484,((50:7.711999,(45:4.034338,(47:3.463168,46:3.463167):0.571171):3.677661):1.196747,54:8.908746):1.001739):5.529637):24.959879):33.458982):7.785807,(((73:28.040938,(((61:6.598297,(66:6.366897,65:6.366897):0.231399):0.081153,63:6.679449):0.520551,((67:6.526515,(64:5.456313,62:5.456313):1.070202):0.288257,68:6.814772):0.385228):20.840938):16.082900,41:44.123838):2.608633,(((7:4.900000,((6:3.375195,5:3.375195):0.873138,10:4.248332):0.651668):5.115776,4:10.015775):6.398141,((8:2.514160,9:2.514160):11.085840,((3:4.250442,2:4.250443):7.118693,1:11.369135):2.230864):2.813917):30.318555):34.912317);
tree 36 = ((((((82:24.873187,((44:6.388053,42:6.388053):1.947236,43:8.335288):16.537899):8.965992,((74:15.292429,(80:13.747478,(75:11.973423,81:11.973423):1.774055):1.544951):8.652195,((76:12.650047,(78:2.966115,77:2.966115):9.683932):3.009903,79:15.659950):8.284674):9.894555):23.778365,((((17:9.965636,26:9.965637):17.917554,(27:27.209412,(((((40:15.646426,(38:8.696833,21:8.696833):6.949592):6.687893,((31:13.558026,(((32:1.596761,(33:1.286826,35:1.286825):0.309935):1.250278,36:2.847039):1.403562,30:4.250601):9.307425):1.984274,(37:8.381897,34:8.381897):7.160403):6.792019):0.856058,(39:20.699154,(19:13.951489,(22:9.187787,16:9.187787):4.763702):6.747664):2.491222):1.806397,(28:2.808726,29:2.808726):22.188047):0.909165,(((25:2.917453,24:2.917454):13.390711,(20:14.268001,23:14.268001):2.040163):5.087781,18:21.395945):4.509994):1.303474):0.673778):12.118790,(71:24.800000,(70:22.585464,(72:14.494290,69:14.494290):8.091175):2.214535):15.201980):3.899784,15:43.901764):13.715780):7.082456,(((13:1.562053,14:1.562053):8.698267,11:10.260321):13.707495,12:23.967815):40.732184):8.639328,((55:29.848789,((59:8.228366,60:8.228366):1.996294,(58:8.868197,57:8.868197):1.356463):19.624129):10.551211,((51:5.859952,(52:1.133487,53:1.133487):4.726465):10.499362,((56:8.653821,49:8.653821):4.932654,(48:10.193001,((50:8.195774,(46:4.105448,(47:3.848355,45:3.848355):0.257093):4.090327):1.467047,54:9.662822):0.530180):3.393474):2.772839):24.040686):32.939328):7.912457,(((((66:6.718183,((61:6.503975,63:6.503974):0.128167,65:6.632142):0.086040):0.481818,(68:6.881918,((64:5.528421,62:5.528421):1.107545,67:6.635966):0.245953):0.318082):20.801789,73:28.001789):16.003663,41:44.005452):1.802518,((4:10.893208,(7:4.900000,(6:4.091781,(5:3.488908,10:3.488908):0.602873):0.808219):5.993208):5.561940,((9:2.881656,8:2.881657):11.464323,((2:3.790379,3:3.790379):7.809620,1:11.599999):2.745979):2.109168):29.352823):35.443814);
tree 37 = ((((12:24.533504,((13:1.436726,14:1.436726):9.049774,11:10.486500):14.047004):40.166496,(((((27:26.503531,(((29:2.669144,28:2.669144):22.561086,(((40:15.570760,(38:6.919008,21:6.919008):8.651753):7.675961,((37:8.803536,34:8.803536):7.268897,(((36:2.764114,((35:1.659595,33:1.659595):0.405552,32:2.065148):0.698967):0.955435,30:3.719549):9.606383,31:13.325932):2.746501):7.174288):0.211689,(39:21.053824,(19:14.310200,(16:9.737400,22:9.737401):4.572799):6.743624):2.404586):1.771820):0.850332,(((24:2.725080,25:2.725080):13.622495,(20:14.505876,23:14.505876):1.841699):4.173240,18:20.520815):5.559747):0.422969):1.038750,(26:9.805550,17:9.805551):17.736731):10.832565,(71:24.800000,(70:22.007096,(72:14.278713,69:14.278713):7.728384):2.792903):13.574847):5.288858,15:43.663705):11.632540,(((((77:3.109919,78:3.109919):9.553384,76:12.663303):2.224209,79:14.887512):8.396723,(74:14.851791,(80:14.062967,(81:12.092677,75:12.092678):1.970290):0.788824):8.432443):10.615765,(82:25.422761,((42:6.860340,44:6.860340):1.644754,43:8.505094):16.917667):8.477239):21.396246):9.403754):8.748070,((55:28.938323,(57:10.023574,(58:8.312267,(60:7.092008,59:7.092008):1.220259):1.711307):18.914748):11.461677,(((51:5.634257,(53:0.992300,52:0.992300):4.641957):7.474365,(49:7.806212,56:7.806212):5.302410):2.041122,(48:9.455182,((50:7.727988,(45:4.179026,(47:3.480426,46:3.480426):0.698601):3.548961):1.688195,54:9.416183):0.038999):5.694561):25.250257):33.048070):7.922344,(((73:28.593759,(((61:6.508161,(65:6.405583,66:6.405583):0.102578):0.157415,63:6.665576):0.534424,((67:6.474565,(64:5.430240,62:5.430240):1.044325):0.346640,68:6.821205):0.378795):21.393759):17.633021,41:46.226779):2.649839,(((7:4.900000,((6:3.385216,5:3.385216):0.864569,10:4.249785):0.650215):5.023212,4:9.923212):6.674136,((8:3.235592,9:3.235591):10.061663,((3:5.131285,2:5.131285):6.107971,1:11.239255):2.057999):3.300094):32.279272):32.493794);
tree 38 = ((((12:24.434533,((13:1.525401,14:1.525401):8.821100,11:10.346501):14.088031):40.265467,(((((27:26.655904,(((29:2.679472,28:2.679472):22.703931,(((40:16.135653,(38:8.953077,21:8.953077):7.182575):7.342576,((37:8.803033,34:8.803033):7.240573,(((36:2.603824,((35:1.616996,33:1.616996):0.357201,32:1.974197):0.629627):2.069381,30:4.673205):8.482815,31:13.156020):2.887586):7.434622):0.289021,(39:21.287567,(19:14.458692,(16:9.908795,22:9.908794):4.549898):6.828875):2.479682):1.616153):0.857954,(((24:2.759521,25:2.759521):13.619828,(20:14.530928,23:14.530928):1.848421):4.357672,18:20.737021):5.504336):0.414547):1.031428,(26:9.840464,17:9.840465):17.846867):10.821060,(71:24.800000,(70:21.998210,(72:14.912886,69:14.912885):7.085324):2.801791):13.708391):5.301732,15:43.810123):11.565583,(((((77:3.133782,78:3.133782):9.663931,76:12.797713):2.197696,79:14.995409):8.371229,(74:14.975039,(80:14.196440,(81:12.005792,75:12.005792):2.190648):0.778599):8.391600):10.533361,(82:25.425037,((42:6.830597,44:6.830597):1.631486,43:8.462084):16.962954):8.474963):21.475706):9.324294):8.806862,((55:28.800636,(57:10.299323,(58:8.325402,(60:7.535357,59:7.535357):0.790045):1.973921):18.501313):11.599364,((48:9.609595,((50:7.954881,(45:4.084917,(47:3.711496,46:3.711495):0.373421):3.869965):1.592242,54:9.547123):0.062471):5.434121,((49:7.968141,56:7.968141):5.537517,(51:6.418105,(53:0.885672,52:0.885672):5.532433):7.087552):1.538058):25.356284):33.106862):7.951278,(((73:28.706723,(((61:6.451497,(65:6.334244,66:6.334244):0.117253):0.176308,63:6.627804):0.572196,((67:6.518322,(64:5.550463,62:5.550462):0.967860):0.323980,68:6.842303):0.357697):21.506723):16.810068,41:45.516791):1.704018,(((7:4.900000,((6:3.334954,5:3.334954):0.930200,10:4.265154):0.634846):4.720624,4:9.620623):6.667896,((8:3.308701,9:3.308702):10.291298,((3:4.666668,2:4.666667):6.486657,1:11.153323):2.446677):2.688519):30.932289):34.237330);
tree 39 = ((((12:24.511753,((13:1.458061,14:1.458061):8.938565,11:10.396627):14.115126):40.188247,(((((27:27.132896,(((29:2.671590,28:2.671590):22.879046,(((40:16.248643,(38:9.014779,21:9.014779):7.233864):7.410953,((37:8.472890,34:8.472890):7.864711,(((36:2.611234,((35:1.609032,33:1.609032):0.367608,32:1.976640):0.634595):2.073112,30:4.684346):8.727584,31:13.411931):2.925670):7.321995):0.286574,(39:21.502482,(19:14.842108,(16:9.538519,22:9.538519):5.303589):6.660373):2.443688):1.604467):0.843562,(((24:2.775345,25:2.775345):13.621363,(20:14.635132,23:14.635132):1.761576):4.363421,18:20.760129):5.634068):0.738699):1.250201,(26:10.005539,17:10.005539):18.377558):11.052113,(71:24.800000,(70:22.057115,(72:14.972286,69:14.972286):7.084829):2.742885):14.635211):5.614590,15:45.049801):11.158358,(((((77:3.213964,78:3.213964):10.105612,76:13.319576):1.914741,79:15.234317):8.299333,(74:15.094236,(80:14.223778,(81:12.009553,75:12.009553):2.214226):0.870457):8.439415):10.366350,(82:25.459952,((42:6.846658,44:6.846658):1.620150,43:8.466808):16.993144):8.440048):22.308158):8.491842):8.941561,((55:28.945776,(57:10.365685,(58:8.382452,(60:7.584477,59:7.584477):0.797975):1.983233):18.580091):11.454223,((48:10.020905,((50:8.184285,(45:4.515477,(47:4.100655,46:4.100654):0.414822):3.668809):1.739227,54:9.923512):0.097393):4.056058,((49:7.506397,56:7.506397):6.267334,(51:6.539111,(53:0.880177,52:0.880177):5.658935):7.234621):0.303231):26.323037):33.241561):8.004894,(((73:28.298892,(((61:6.612606,(65:6.437350,66:6.437350):0.175256):0.151745,63:6.764350):0.435650,((67:6.682447,(64:5.587428,62:5.587428):1.095019):0.337451,68:7.019898):0.180102):21.098892):16.745657,41:45.044548):2.214097,(((7:4.900000,((6:3.341399,5:3.341399):0.930018,10:4.271417):0.628583):4.733788,4:9.633788):6.646475,((8:3.333675,9:3.333676):10.266324,((3:4.964501,2:4.964501):6.537903,1:11.502404):2.097596):2.680263):30.978383):34.387808);
tree 40 = ((((((82:24.770265,((44:6.524169,42:6.524168):1.863695,43:8.387864):16.382402):9.129735,((74:15.501209,(80:13.821232,(75:11.973575,81:11.973574):1.847658):1.679977):8.568021,((76:13.251419,(78:2.846189,77:2.846189):10.405229):2.474555,79:15.725973):8.343257):9.830770):22.653906,(((((17:10.002922,26:10.002922):17.421598,27:27.424520):0.438356,(((((40:16.210261,(38:8.630094,21:8.630094):7.580167):6.700652,((31:14.062729,(((32:1.850471,(33:1.515511,35:1.515511):0.334960):1.393376,36:3.243847):1.643926,30:4.887774):9.174955):1.795251,(37:9.247220,34:9.247220):6.610760):7.052933):0.258750,(39:20.705164,(19:13.697826,(22:9.665239,16:9.665241):4.032586):7.007338):2.464499):2.189950,(28:2.553190,29:2.553190):22.806422):1.108972,(((25:2.807015,24:2.807016):14.145732,(20:15.071074,23:15.071074):1.881673):4.272995,18:21.225742):5.242843):1.394291):12.170359,(71:24.800000,(70:22.659892,(72:14.275904,69:14.275904):8.383988):2.140108):15.233236):4.190696,15:44.223932):12.329974):8.146094,(((13:1.563387,14:1.563387):8.523122,11:10.086510):14.782592,12:24.869102):39.830898):8.159307,((55:29.991321,(((59:7.635579,60:7.635579):1.557129,58:9.192707):2.140939,57:11.333647):18.657674):10.408679,(((56:8.661980,49:8.661980):5.072226,(48:10.595662,((50:8.700269,(46:3.599268,(47:3.180705,45:3.180706):0.418562):5.101001):1.570948,54:10.271216):0.324445):3.138544):3.230402,(51:6.176936,(52:1.235906,53:1.235906):4.941030):10.787672):23.435392):32.459307):7.431420,(((((66:6.923323,((61:6.593560,63:6.593560):0.154206,65:6.747766):0.175557):0.276676,(68:6.922068,((64:5.546759,62:5.546760):1.114228,67:6.660988):0.261081):0.277932):21.173623,73:28.373624):16.098589,41:44.472214):1.910045,((4:10.543431,(7:4.900000,(6:4.093473,(5:3.499313,10:3.499313):0.594161):0.806526):5.643431):6.018531,((9:3.843001,8:3.843001):10.412367,((2:3.493461,3:3.493461):8.106539,1:11.600001):2.655368):2.306595):29.820296):33.908469);
tree 41 = ((((12:24.470225,((13:1.455415,14:1.455415):8.899773,11:10.355187):14.115038):40.229775,(((((27:27.156621,(((29:2.398529,28:2.398529):22.960030,((((37:8.058637,34:8.058637):7.198421,(((36:2.665270,((35:1.635842,33:1.635842):0.101638,32:1.737480):0.927790):2.051654,30:4.716924):9.021607,31:13.738530):1.518528):8.170219,(39:20.287706,(19:14.847564,(16:9.490043,22:9.490044):5.357521):5.440141):3.139572):0.379864,(40:16.504014,(38:9.390736,21:9.390736):7.113278):7.303129):1.551417):1.362267,(((24:2.918443,25:2.918443):13.545896,(20:14.448014,23:14.448014):2.016325):4.318162,18:20.782501):5.938325):0.435795):1.344866,(26:10.004817,17:10.004817):18.496670):11.203084,(71:24.800000,(70:22.123734,(72:14.396494,69:14.396494):7.727240):2.676266):14.904571):3.999787,15:43.704358):12.097620,(((((77:3.151939,78:3.151939):9.785031,76:12.936969):1.914729,79:14.851699):8.529808,(74:15.054045,(80:14.196246,(81:12.003798,75:12.003797):2.192449):0.857799):8.327462):10.518493,(82:25.412780,((42:6.583210,44:6.583209):1.749365,43:8.332574):17.080206):8.487220):21.901977):8.898023):9.482624,((55:27.973261,(57:9.689267,(58:7.812407,(60:7.347514,59:7.347514):0.464894):1.876860):18.283994):12.426739,((51:5.321826,(53:0.807511,52:0.807511):4.514315):9.460761,((49:7.422816,56:7.422816):6.856322,(48:10.576615,((50:8.447553,(45:4.271081,(47:4.022238,46:4.022238):0.248844):4.176472):1.528118,54:9.975671):0.600944):3.702523):0.503449):25.617413):33.782624):7.849069,(((73:29.631024,(((61:6.484707,(65:6.278037,66:6.278038):0.206669):0.315614,63:6.800320):0.399679,((67:6.531450,(64:5.444230,62:5.444231):1.087219):0.188656,68:6.720105):0.479895):22.431024):16.742849,41:46.373874):2.091144,(((7:4.900000,((6:3.345550,5:3.345550):0.923164,10:4.268714):0.631286):4.914452,4:9.814452):6.334318,((8:3.123065,9:3.123065):10.476935,((3:4.314836,2:4.314837):7.585861,1:11.900697):1.699303):2.548769):32.316248):33.566675);
tree 42 = ((((((82:24.677236,((44:6.093581,42:6.093581):2.008409,43:8.101990):16.575245):9.222764,((74:15.300068,(80:13.719037,(75:11.959004,81:11.959004):1.760033):1.581032):7.153856,((76:12.598570,(78:2.752239,77:2.752239):9.846331):2.355571,79:14.954141):7.499783):11.446076):21.759116,(((((17:9.597703,26:9.597704):17.846241,27:27.443944):0.423768,(((((40:15.785306,(38:8.207229,21:8.207229):7.578078):6.727974,((31:13.920817,(((32:1.961902,(33:1.452479,35:1.452480):0.509422):0.852344,36:2.814246):1.104151,30:3.918397):10.002420):1.820447,(37:9.183851,34:9.183851):6.557412):6.772017):0.859914,(39:20.473078,(19:14.247950,(22:9.443097,16:9.443097):4.804852):6.225128):2.900116):2.063430,(28:2.732147,29:2.732147):22.704477):1.048326,(((25:2.558797,24:2.558797):14.366075,(20:14.053273,23:14.053273):2.871599):4.299033,18:21.223905):5.261045):1.382763):11.415253,(71:24.800000,(70:22.606698,(72:14.118077,69:14.118077):8.488621):2.193302):14.482966):5.112984,15:44.395950):11.263166):9.040884,(((13:1.567326,14:1.567326):8.756836,11:10.324162):16.171983,12:26.496146):38.203855):9.175030,((55:29.660540,(((59:7.677866,60:7.677865):0.563897,58:8.241763):4.197008,57:12.438770):17.221769):10.739461,(((56:7.707817,49:7.707817):5.707531,(48:9.857334,((50:8.230932,(46:4.031371,(47:3.258383,45:3.258383):0.772988):4.199561):1.356161,54:9.587094):0.270240):3.558014):2.656452,(51:6.212243,(52:0.954754,53:0.954754):5.257489):9.859557):24.328200):33.475030):8.295516,(((((66:6.921621,(65:6.781323,(61:6.615178,63:6.615178):0.166144):0.140299):0.278379,(68:6.884528,((64:5.556145,62:5.556145):1.015832,67:6.571977):0.312551):0.315472):20.733126,73:27.933126):17.042149,41:44.975274):1.780773,((4:10.191846,(7:4.900000,(6:3.996097,(5:3.416961,10:3.416961):0.579136):0.903903):5.291846):5.937062,((9:2.975273,8:2.975273):10.790595,((2:4.447329,3:4.447328):7.152672,1:11.599999):2.165867):2.363041):30.627140):35.414499);
tree 43 = ((((12:26.214388,((13:1.495201,14:1.495201):9.321334,11:10.816535):15.397852):38.485613,(((((27:27.300841,(((29:2.809545,28:2.809545):21.761391,((39:20.577411,(19:14.233450,(16:9.545698,22:9.545698):4.687752):6.343961):2.371550,(((37:7.911954,34:7.911954):6.993873,(((36:2.660237,((35:1.419881,33:1.419882):0.361901,32:1.781783):0.878454):1.984818,30:4.645054):8.793309,31:13.438363):1.467464):7.808694,(40:16.644235,(38:9.466408,21:9.466408):7.177827):6.070286):0.234441):1.621975):1.425872,(18:20.000000,((24:2.707217,25:2.707217):13.825998,(20:14.489716,23:14.489716):2.043499):3.466785):5.996809):1.304032):0.350971,(26:9.843068,17:9.843068):17.808744):11.564448,(71:24.800000,(70:21.943259,(72:13.619918,69:13.619918):8.323341):2.856740):14.416260):4.675923,15:43.892184):11.847262,(((((77:2.844876,78:2.844876):9.973225,76:12.818101):1.848783,79:14.666883):8.378363,(74:15.099178,(80:14.219856,(81:12.007915,75:12.007914):2.211941):0.879322):7.946068):10.854754,(82:25.453127,((42:6.940799,44:6.940798):1.709627,43:8.650426):16.802701):8.446873):21.839446):8.960554):9.380778,(((57:9.237066,(58:7.933559,(60:7.007159,59:7.007158):0.926400):1.303507):19.370746,55:28.607812):11.792188,(((49:8.304775,56:8.304775):6.838160,(51:5.416298,(53:0.727006,52:0.727006):4.689292):9.726637):0.557273,(48:10.726838,((50:8.601571,(45:4.276242,(47:4.034342,46:4.034341):0.241900):4.325329):1.721630,54:10.323201):0.403638):4.973370):24.699792):33.680778):7.803446,(((73:28.347281,(((61:6.354497,(65:6.169418,66:6.169417):0.185080):0.397295,63:6.751792):0.448208,((67:6.542164,(64:5.490365,62:5.490365):1.051799):0.184112,68:6.726276):0.473724):21.147281):18.289610,41:46.636889):2.166896,(((7:4.900000,((6:3.544630,5:3.544630):0.712433,10:4.257063):0.642937):5.010065,4:9.910065):6.046846,((8:3.042605,9:3.042606):10.557394,((3:3.048743,2:3.048743):8.850995,1:11.899739):1.700262):2.356912):32.846875):33.080437);
tree 44 = ((((12:26.191538,((13:1.476586,14:1.476586):9.336020,11:10.812604):15.378934):38.508462,(((((27:27.096676,(((29:2.827247,28:2.827247):22.076910,((39:20.765522,(19:14.611564,(16:9.529588,22:9.529588):5.081976):6.153959):2.515704,(((37:7.957418,34:7.957418):7.089775,(((36:2.661690,((35:1.372946,33:1.372946):0.433824,32:1.806770):0.854919):1.931612,30:4.593301):8.762561,31:13.355863):1.691330):8.009832,(40:17.495254,(38:9.733656,21:9.733656):7.761598):5.561770):0.224202):1.622930):0.895847,(18:20.000000,((24:2.770295,25:2.770295):13.736479,(20:14.472141,23:14.472141):2.034633):3.493227):5.800004):1.296672):0.352729,(26:9.783598,17:9.783598):17.665807):11.343470,(71:24.800000,(70:22.028879,(72:13.807613,69:13.807613):8.221266):2.771121):13.992876):4.756550,15:43.549425):11.979960,(((((77:2.947321,78:2.947321):9.601337,76:12.548658):2.725680,79:15.274338):8.086541,(74:14.945615,(80:14.116023,(81:11.999921,75:11.999922):2.116101):0.829593):8.415264):10.539120,(82:25.425050,((42:6.814251,44:6.814251):1.766129,43:8.580380):16.844669):8.474950):21.629385):9.170615):9.335314,(((57:8.659386,(58:7.171072,(60:6.673372,59:6.673371):0.497700):1.488314):19.018260,55:27.677646):12.722354,(((49:8.261034,56:8.261034):6.782604,(51:5.328846,(53:0.856884,52:0.856884):4.471963):9.714792):0.504562,(48:10.659258,((50:8.480856,(46:4.148475,(47:3.926251,45:3.926250):0.222225):4.332381):1.565175,54:10.046031):0.613227):4.888943):24.851800):33.635314):7.783727,(((73:28.653656,(((61:6.251156,(65:6.131944,66:6.131943):0.119212):0.338346,63:6.589501):0.610498,((67:6.685014,(64:5.602299,62:5.602300):1.082714):0.304122,68:6.989136):0.210864):21.453656):18.417257,41:47.070912):2.279974,(((7:4.900000,((6:3.429792,5:3.429792):0.840470,10:4.270262):0.629738):4.787545,4:9.687545):6.217104,((8:2.717132,9:2.717132):10.798170,((3:3.583306,2:3.583306):8.143891,1:11.727197):1.788105):2.389347):33.446238):32.468153);
tree 45 = ((((((82:24.744315,((44:6.194505,42:6.194505):2.010499,43:8.205004):16.539311):9.155685,((74:14.889164,(80:13.748692,(75:11.956920,81:11.956921):1.791772):1.140472):7.880398,((76:12.942579,(78:2.807966,77:2.807966):10.134613):2.307658,79:15.250237):7.519326):11.130437):22.024296,((((27:27.636639,(((((40:16.237265,(38:9.150894,21:9.150894):7.086371):6.803644,((31:14.497951,(((32:2.015217,(33:1.673701,35:1.673702):0.341516):1.219975,36:3.235193):1.617249,30:4.852442):9.645509):1.869661,(37:9.419130,34:9.419130):6.948482):6.673298):0.820476,(39:20.960185,(19:14.644645,(22:9.547298,16:9.547298):5.097348):6.315540):2.901200):1.997390,(28:2.756748,29:2.756748):23.102028):0.821704,(((25:2.733266,24:2.733265):13.551171,(20:13.609890,23:13.609890):2.674546):4.750146,18:21.034582):5.645898):0.956159):0.528497,(17:9.616012,26:9.616012):18.549124):10.944083,(71:24.800000,(70:22.689276,(72:13.150446,69:13.150446):9.538831):2.110723):14.309219):5.222109,15:44.331328):11.592969):8.775704,(((13:1.547948,14:1.547948):8.569683,11:10.117631):15.121888,12:25.239520):39.460480):9.096752,((55:27.739893,(((59:7.345291,60:7.345291):0.403646,58:7.748937):2.118781,57:9.867717):17.872175):12.660107,(((56:8.174384,49:8.174384):6.535129,(48:10.302688,((50:8.772868,(46:4.044144,(47:3.196637,45:3.196637):0.847507):4.728724):1.072639,54:9.845507):0.457182):4.406824):3.128228,(51:5.723793,(52:0.918663,53:0.918663):4.805130):12.113948):22.562259):33.396752):7.518482,(((((66:6.930177,((61:6.511375,63:6.511375):0.151855,65:6.663230):0.266947):0.269823,(68:6.868599,((64:5.697537,62:5.697537):0.917390,67:6.614926):0.253673):0.331401):20.897118,73:28.097118):17.477884,41:45.575001):1.439902,((4:10.011958,(7:4.900000,(6:3.846047,(5:3.085776,10:3.085776):0.760272):1.053952):5.111958):6.410821,((9:3.373488,8:3.373488):10.703838,((2:3.617133,3:3.617132):8.264336,1:11.881469):2.195855):2.345454):30.592125):34.300330);
tree 46 = ((((((82:25.145090,((44:6.218019,42:6.218018):2.006895,43:8.224915):16.920177):8.754910,((74:14.908259,(80:13.757995,(75:11.953857,81:11.953857):1.804137):1.150265):8.058102,((76:13.610100,(78:2.808202,77:2.808202):10.801897):2.299295,79:15.909394):7.056967):10.933639):21.948904,((((27:27.447985,(((((40:16.126283,(38:9.094855,21:9.094855):7.031428):6.729167,((31:14.142547,(((32:1.936087,(33:1.639157,35:1.639157):0.296930):1.032932,36:2.969019):1.204659,30:4.173679):9.968868):1.936878,(37:9.246078,34:9.246078):6.833347):6.776025):0.822370,(39:20.788245,(19:14.406102,(22:9.182095,16:9.182095):5.224006):6.382143):2.889575):2.003819,(28:2.745453,29:2.745453):22.936186):0.823205,(((25:2.722558,24:2.722558):14.248960,(20:14.083197,23:14.083197):2.888320):4.036262,18:21.007779):5.497065):0.943142):0.751686,(17:9.599289,26:9.599289):18.600382):10.862836,(71:24.800000,(70:22.665577,(72:13.122496,69:13.122496):9.543081):2.134423):14.262508):5.197928,15:44.260436):11.588468):8.851096,(((13:1.539046,14:1.539046):8.528725,11:10.067771):15.100053,12:25.167825):39.532176):8.994842,((55:27.549278,(((59:7.469557,60:7.469556):0.416385,58:7.885941):1.588690,57:9.474631):18.074647):12.850722,(((56:8.011069,49:8.011069):6.285526,(48:10.445194,((50:8.852917,(46:4.204968,(47:3.375461,45:3.375461):0.829506):4.647949):1.049209,54:9.902125):0.543068):3.851401):4.598349,(51:6.086902,(52:0.880089,53:0.880089):5.206813):12.808042):21.505056):33.294842):7.474148,(((((66:6.852874,((61:6.417854,63:6.417854):0.146471,65:6.564324):0.288550):0.347126,(68:6.869137,((64:5.702559,62:5.702558):0.913647,67:6.616205):0.252932):0.330863):20.373841,73:27.573841):17.535365,41:45.109206):1.475652,((4:10.579392,(7:4.900000,(6:3.848882,(5:3.094560,10:3.094560):0.754322):1.051118):5.679392):6.012845,((9:3.246519,8:3.246519):10.903734,((2:3.628457,3:3.628457):8.347670,1:11.976127):2.174127):2.441983):29.992621):34.584132);
tree 47 = ((((((82:25.181138,((44:6.123913,42:6.123913):2.051401,43:8.175314):17.005824):8.718862,((74:14.989446,(80:13.779945,(75:11.958662,81:11.958662):1.821283):1.209501):8.075632,((76:13.639108,(78:2.819469,77:2.819469):10.819640):2.346542,79:15.985651):7.079427):10.834922):22.193895,((((27:27.945549,(((((40:16.247374,(38:8.956915,21:8.956915):7.290460):6.577800,((31:14.236698,(((32:1.924680,(33:1.618854,35:1.618854):0.305826):1.053007,36:2.977687):1.213227,30:4.190914):10.045784):1.953610,(37:9.313383,34:9.313383):6.876925):6.634866):0.957785,(39:20.884634,(19:14.493472,(22:9.244341,16:9.244341):5.249131):6.391163):2.898325):2.019018,(28:2.759492,29:2.759492):23.042485):1.200970,(((25:2.738132,24:2.738131):14.270815,(20:15.445144,23:15.445144):1.563803):4.075460,18:21.084407):5.918539):0.942602):0.715858,(17:10.112198,26:10.112198):18.549210):10.788393,(71:24.800000,(70:22.437953,(72:13.552040,69:13.552040):8.885912):2.362047):14.649801):5.184575,15:44.634376):11.459519):8.606105,(((13:1.551603,14:1.551603):8.920464,11:10.472066):14.916897,12:25.388963):39.311036):8.763905,((55:27.665543,(((59:7.525661,60:7.525661):0.421037,58:7.946698):1.362649,57:9.309347):18.356196):12.734457,(((56:8.184703,49:8.184703):6.537226,(48:11.825341,((50:8.916393,(46:4.145716,(47:3.371057,45:3.371057):0.774660):4.770676):0.990383,54:9.906776):1.918565):2.896589):2.630900,(51:6.574653,(52:0.805951,53:0.805951):5.768703):10.778175):23.047171):33.063905):7.254535,(((((66:6.846373,((61:6.323391,63:6.323391):0.228822,65:6.552214):0.294159):0.353627,(68:6.867978,((64:5.766640,62:5.766640):0.919260,67:6.685899):0.182079):0.332022):20.448026,73:27.648026):17.715686,41:45.363711):1.480286,((4:10.588696,(7:4.900000,(6:3.799237,(5:2.986006,10:2.986006):0.813230):1.100763):5.688697):6.038595,((9:3.207123,8:3.207124):10.926595,((2:3.643151,3:3.643151):8.222655,1:11.865805):2.267914):2.493572):30.216707):33.874443);
tree 48 = ((((((82:25.163731,((44:6.081127,42:6.081126):2.021441,43:8.102566):17.061164):8.736269,((74:14.962897,(80:13.762932,(75:11.954101,81:11.954100):1.808832):1.199965):7.985135,((76:13.810031,(78:2.841829,77:2.841829):10.968203):1.870145,79:15.680177):7.267855):10.951968):22.425864,((((27:27.708884,(((((40:16.192038,(38:8.934072,21:8.934072):7.257967):6.540777,((31:14.352983,(((32:1.917674,(33:1.615156,35:1.615155):0.302518):1.047491,36:2.965165):1.206926,30:4.172091):10.180892):1.889875,(37:9.328482,34:9.328482):6.914376):6.489957):0.937664,(39:20.787491,(19:14.356024,(22:9.008577,16:9.008578):5.347446):6.431467):2.882988):1.970318,(28:2.753462,29:2.753462):22.887336):1.166129,(((25:2.735297,24:2.735297):14.256088,(20:15.438779,23:15.438779):1.552607):4.066376,18:21.057762):5.749164):0.901958):0.674187,(17:10.057385,26:10.057384):18.325687):12.044823,(71:24.800000,(70:22.462200,(72:13.775604,69:13.775604):8.686597):2.337799):15.627894):4.700969,15:45.128863):11.197002):8.374136,(((13:1.547839,14:1.547839):8.544585,11:10.092425):15.998648,12:26.091073):38.608927):9.038213,((55:28.619131,(((59:7.862093,60:7.862093):0.655824,58:8.517917):1.279981,57:9.797898):18.821233):11.780869,(((56:6.934706,49:6.934706):6.618555,(48:10.564780,((50:8.812828,(46:3.894042,(47:3.509062,45:3.509062):0.384979):4.918787):1.141306,54:9.954135):0.610645):2.988482):1.616082,(51:6.387291,(52:0.714822,53:0.714822):5.672469):8.782052):25.230657):33.338213):7.459233,(((((66:6.797105,((61:6.289016,63:6.289016):0.252184,65:6.541200):0.255906):0.402895,(68:6.864020,((64:5.738373,62:5.738373):0.940302,67:6.678674):0.185345):0.335980):21.359697,73:28.559696):17.113481,41:45.673178):1.712067,((4:10.081348,(7:4.900000,(6:3.815385,(5:2.994007,10:2.994007):0.821378):1.084615):5.181348):6.195818,((9:3.205900,8:3.205900):10.786829,((2:3.915470,3:3.915470):7.878924,1:11.794394):2.198335):2.284437):31.108079):33.812200);
tree 49 = ((((12:24.410227,((13:1.482123,14:1.482123):8.847167,11:10.329289):14.080938):40.289773,(((((27:26.181288,(26:9.837914,17:9.837914):16.343374):1.164460,(((29:3.632502,28:3.632502):21.280867,((39:21.240357,(19:14.404860,(16:10.403630,22:10.403630):4.001231):6.835497):2.020204,(((37:8.084330,34:8.084330):7.285672,(((36:2.857650,((35:1.403602,33:1.403603):0.400412,32:1.804015):1.053635):1.576144,30:4.433794):9.087074,31:13.520868):1.849133):7.378404,(40:17.329287,(38:8.235140,21:8.235140):9.094147):5.419119):0.512155):1.652808):1.470457,(((24:2.832997,25:2.832997):14.354724,(20:14.562133,23:14.562133):2.625589):3.666030,18:20.853752):5.530074):0.961923):11.946983,(71:24.800000,(70:22.713348,(72:13.407306,69:13.407306):9.306042):2.086652):14.492732):4.622716,15:43.915448):12.148050,(((((77:2.891415,78:2.891415):10.266229,76:13.157644):2.042756,79:15.200401):8.322877,(74:15.386184,(80:14.099445,(81:11.997299,75:11.997299):2.102146):1.286740):8.137093):10.376723,(82:24.301700,((42:6.982118,44:6.982117):1.653591,43:8.635708):15.665992):9.598300):22.163499):8.636501):9.651444,(((57:8.867753,(58:7.646591,(60:6.489860,59:6.489859):1.156731):1.221162):19.581802,55:28.449555):11.950445,(((49:7.545239,56:7.545239):6.346427,(51:5.350201,(53:1.035160,52:1.035160):4.315041):8.541465):1.923692,(48:11.008105,((50:8.053353,((47:3.618194,46:3.618195):0.432859,45:4.051053):4.002300):2.303562,54:10.356915):0.651190):4.807253):24.584642):33.951444):6.559519,(((73:28.698548,(((61:6.410859,(65:6.308084,66:6.308085):0.102774):0.164758,63:6.575617):0.624383,((67:6.748651,(64:5.603123,62:5.603123):1.145528):0.193318,68:6.941969):0.258031):21.498548):17.298362,41:45.996908):1.847567,(((7:4.900000,((6:3.430131,5:3.430131):0.902447,10:4.332578):0.567422):4.981912,4:9.881912):6.362930,((8:3.382693,9:3.382693):9.588628,((3:3.419943,2:3.419944):7.709373,1:11.129317):1.842003):3.273522):31.599635):33.066486);
tree 50 = ((((12:24.376380,((13:1.467687,14:1.467687):8.708376,11:10.176063):14.200318):40.323620,(((((27:26.022155,(26:9.808670,17:9.808670):16.213485):1.242913,(((29:3.641796,28:3.641796):21.343349,((39:21.259321,(19:14.252701,(16:10.531934,22:10.531934):3.720767):7.006620):2.078072,(((37:8.074647,34:8.074647):7.261866,(((36:2.863995,((35:1.414310,33:1.414310):0.397459,32:1.811769):1.052226):1.574171,30:4.438166):9.063306,31:13.501472):1.835041):7.499552,(40:17.375968,(38:8.250208,21:8.250208):9.125761):5.460096):0.501329):1.647751):1.372096,(((24:2.837331,25:2.837331):14.374550,(20:14.582922,23:14.582922):2.628958):3.639336,18:20.851216):5.506024):0.907828):12.123408,(71:24.800000,(70:22.334352,(72:13.154007,69:13.154007):9.180345):2.465648):14.588476):4.546204,15:43.934680):12.473006,(((((77:2.883273,78:2.883273):10.190572,76:13.073845):2.076886,79:15.150731):8.393748,(74:15.456987,(80:14.141030,(81:12.002369,75:12.002369):2.138660):1.315957):8.087492):10.355521,(82:24.277548,((42:6.980938,44:6.980938):1.647917,43:8.628855):15.648694):9.622452):22.507687):8.292313):9.694528,(((57:9.214225,(58:8.079943,(60:6.719401,59:6.719401):1.360542):1.134282):18.713514,55:27.927739):12.472261,(((49:7.676225,56:7.676225):6.861595,(51:5.673313,(53:1.265316,52:1.265316):4.407998):8.864507):0.675545,(48:11.093834,((50:8.188642,((47:3.800712,46:3.800712):0.195367,45:3.996079):4.192564):2.150758,54:10.339401):0.754433):4.119532):25.186635):33.994528):6.565779,(((73:29.064319,(((61:6.402347,(65:6.300042,66:6.300042):0.102305):0.171179,63:6.573526):0.626474,((67:6.607819,(64:5.513043,62:5.513043):1.094776):0.119930,68:6.727749):0.472251):21.864319):17.726722,41:46.791040):1.606156,(((7:4.900000,((6:3.613010,5:3.613010):0.750044,10:4.363054):0.536946):4.952765,4:9.852765):6.506915,((8:3.402110,9:3.402110):9.918808,((3:3.390591,2:3.390592):7.742001,1:11.132592):2.188326):3.038761):32.037517):32.563111);
tree 51 = ((((12:24.406357,((13:1.473538,14:1.473538):8.723726,11:10.197264):14.209093):40.293642,(((((27:26.925054,(((29:3.382060,28:3.382060):21.396996,((39:21.064807,(19:13.716442,(16:9.581899,22:9.581899):4.134542):7.348366):2.148449,(((37:9.212965,34:9.212965):6.487190,(((36:2.866057,((35:1.403488,33:1.403488):0.395614,32:1.799102):1.066955):1.588692,30:4.454748):9.295490,31:13.750238):1.949917):7.165464,(40:17.448399,(38:8.270752,21:8.270752):9.177647):5.417220):0.347637):1.565799):1.310856,(((24:2.974009,25:2.974009):14.245615,(20:14.596493,23:14.596493):2.623131):3.601613,18:20.821237):5.268675):0.835142):0.864320,(26:10.169277,17:10.169277):17.620096):12.171990,(71:24.800000,(70:22.306330,(72:12.963138,69:12.963138):9.343192):2.493670):15.161363):3.657753,15:43.619116):12.670578,(((((77:2.901417,78:2.901417):10.326484,76:13.227901):2.032944,79:15.260845):8.289618,(74:15.476263,(80:14.166276,(81:11.976380,75:11.976379):2.189897):1.309987):8.074200):10.349537,(82:24.281019,((42:6.945316,44:6.945316):1.639789,43:8.585105):15.695914):9.618981):22.389694):8.410306):9.735272,(((57:9.308997,(58:7.634095,(60:6.675853,59:6.675852):0.958243):1.674902):18.839967,55:28.148965):12.251036,(((49:7.615564,56:7.615564):6.809122,(51:5.637457,(53:1.259209,52:1.259209):4.378248):8.787229):0.628976,(48:11.686739,((50:8.270855,((47:3.835765,46:3.835765):0.315736,45:4.151501):4.119353):2.136065,54:10.406920):1.279819):3.366923):25.346337):34.035272):6.598352,(((73:28.310379,(((61:6.267923,(66:6.139999,65:6.139998):0.127925):0.300854,63:6.568777):0.631223,((67:6.356889,(64:5.761830,62:5.761831):0.595059):0.352554,68:6.709444):0.490556):21.110379):19.376024,41:47.686402):1.789319,(((7:4.900000,((6:3.617893,5:3.617893):0.746656,10:4.364549):0.535451):5.073150,4:9.973150):6.700289,((8:3.413842,9:3.413842):10.133848,((3:3.429651,2:3.429651):7.946246,1:11.375897):2.171794):3.125748):32.802283):31.557901);
tree 52 = ((((((82:25.022274,((44:6.145000,42:6.145000):2.272162,43:8.417162):16.605112):8.877726,((74:15.042077,(80:13.865831,(75:11.947163,81:11.947163):1.918668):1.176245):7.884823,((76:13.300544,(78:2.925082,77:2.925082):10.375463):2.310451,79:15.610996):7.315904):10.973100):21.833596,((((27:27.082360,(((((40:15.906474,(38:9.912195,21:9.912195):5.994279):6.931928,((31:14.876335,(((32:1.929315,(33:1.585325,35:1.585325):0.343990):1.065772,36:2.995087):1.203364,30:4.198451):10.677884):1.316103,(37:9.286165,34:9.286165):6.906272):6.645964):0.869072,(39:20.000411,(19:13.706309,(22:9.008927,16:9.008927):4.697382):6.294102):3.707063):2.220309,(28:2.493939,29:2.493939):23.433843):0.867136,(((25:2.848913,24:2.848913):13.794872,(20:15.154158,23:15.154158):1.489627):4.194598,18:20.838383):5.956535):0.287442):1.153097,(17:10.066507,26:10.066507):18.168950):11.960893,(71:24.800000,(70:22.002832,(72:13.954822,69:13.954822):8.048010):2.797168):15.396350):3.901853,15:44.098203):11.635393):8.966404,(((13:1.610576,14:1.610576):8.772099,11:10.382675):15.906129,12:26.288804):38.411196):8.936247,((55:30.456551,(((59:7.938900,60:7.938901):2.063970,58:10.002871):0.880224,57:10.883095):19.573457):9.943449,(((56:7.061522,49:7.061522):5.349069,(48:11.159640,((50:9.131149,(45:4.475526,(47:3.881134,46:3.881133):0.594392):4.655624):1.187008,54:10.318157):0.841483):1.250950):2.244563,(51:5.776134,(52:0.758351,53:0.758351):5.017783):8.879020):25.744846):33.236247):7.427610,(((((66:6.694131,(65:6.593924,(61:6.500686,63:6.500686):0.093238):0.100208):0.505869,(68:6.860532,((64:5.806998,62:5.806998):0.827211,67:6.634210):0.226322):0.339468):19.842425,73:27.042425):19.419268,41:46.461693):2.070035,((4:9.590004,(7:4.900000,(6:3.895162,(5:2.987860,10:2.987860):0.907302):1.004837):4.690004):6.446996,((9:3.158319,8:3.158319):10.656471,((2:3.581470,3:3.581469):8.018530,1:11.600000):2.214790):2.222210):32.494726):32.532130);
tree 53 = ((((12:25.409799,((13:1.494368,14:1.494368):8.751210,11:10.245578):15.164222):39.290201,(((((27:27.120781,(((29:3.163957,28:3.163957):21.810330,(((39:20.404023,(19:13.657389,(16:9.346409,22:9.346409):4.310980):6.746634):2.410896,((37:8.527556,34:8.527556):6.327707,(((36:3.099866,((35:1.756941,33:1.756941):0.280880,32:2.037821):1.062045):1.291988,30:4.391854):8.845107,31:13.236961):1.618302):7.959656):0.328577,(40:18.040064,(38:8.587869,21:8.587869):9.452195):5.103432):1.830790):1.478622,(((24:3.049419,25:3.049418):14.195733,(20:14.613530,23:14.613530):2.631622):3.452029,18:20.697181):5.755728):0.667872):0.672565,(26:10.080740,17:10.080740):17.712606):12.043300,(71:24.800000,(70:22.239983,(72:14.290899,69:14.290898):7.949085):2.560017):15.036645):4.167374,15:44.004019):12.284406,(((((77:2.878663,78:2.878663):10.166103,76:13.044767):2.272579,79:15.317345):8.134673,(74:15.220830,(80:13.880088,(81:11.981119,75:11.981120):1.898968):1.340743):8.231188):10.447982,(82:25.522549,((42:6.832679,44:6.832679):1.600167,43:8.432846):17.089702):8.377451):22.388426):8.411574):9.695508,(((57:9.309695,(58:7.693995,(60:6.752133,59:6.752133):0.941863):1.615699):20.135488,55:29.445183):10.954817,(((49:7.572820,56:7.572820):5.823389,(51:5.702241,(53:0.655895,52:0.655895):5.046346):7.693969):0.636836,(48:11.016115,((50:8.344420,((47:3.616646,46:3.616645):0.442075,45:4.058720):4.285699):1.397109,54:9.741529):1.274586):3.016931):26.366954):33.995508):6.578371,(((73:29.938731,(((61:6.290463,(65:5.972399,66:5.972401):0.318063):0.255346,63:6.545809):0.654190,((67:6.467856,(64:5.731952,62:5.731952):0.735904):0.362076,68:6.829933):0.370067):22.738731):15.494675,41:45.433405):1.964396,(((7:4.900000,((6:3.564816,5:3.564816):0.823260,10:4.388076):0.511924):4.844698,4:9.744698):6.617100,((8:3.220251,9:3.220251):9.956109,((3:3.588364,2:3.588364):7.358540,1:10.946903):2.229457):3.185438):31.036003):33.576078);
tree 54 = ((((12:25.391188,((13:1.492990,14:1.492990):8.772815,11:10.265805):15.125383):39.308812,(((((27:26.995370,(((29:4.172714,28:4.172714):20.612601,(((39:20.312550,(19:13.542732,(16:9.282599,22:9.282599):4.260134):6.769819):2.362734,((37:9.502586,34:9.502586):5.623724,(((36:2.911130,((35:1.684905,33:1.684905):0.267189,32:1.952094):0.959037):1.087010,30:3.998140):9.469223,31:13.467364):1.658947):7.548973):0.300547,(40:17.616526,(38:9.298455,21:9.298455):8.318071):5.359304):1.809484):1.413116,(((24:2.774582,25:2.774582):13.789910,(20:14.105344,23:14.105344):2.459149):3.620303,18:20.184795):6.013636):0.796939):0.665036,(26:10.034449,17:10.034449):17.625957):11.982231,(71:24.800000,(70:22.100118,(72:14.209935,69:14.209935):7.890183):2.699882):14.842636):4.129427,15:43.772063):12.539501,(((((77:2.884278,78:2.884278):10.245543,76:13.129821):2.326393,79:15.456214):8.363718,(74:15.231101,(80:13.883299,(81:11.983486,75:11.983486):1.899812):1.347803):8.588831):10.080068,(82:25.488730,((42:6.655429,44:6.655429):1.655585,43:8.311014):17.177716):8.411270):22.411564):8.388436):9.385078,(((57:10.326265,(58:8.646690,(60:7.446204,59:7.446205):1.200485):1.679576):17.661241,55:27.987507):12.412493,(((49:7.668802,56:7.668802):5.845094,(51:5.636129,(53:1.037624,52:1.037624):4.598505):7.877766):0.672184,(48:11.175429,((50:8.456537,((47:3.528608,46:3.528608):0.456641,45:3.985249):4.471288):1.412844,54:9.869381):1.306048):3.010651):26.213920):33.685078):7.614973,(((73:29.828206,(((61:6.502315,(65:6.107203,66:6.107202):0.395113):0.092323,63:6.594639):0.605362,((67:6.493672,(64:5.808898,62:5.808897):0.684774):0.347661,68:6.841333):0.358667):22.628206):15.910271,41:45.738476):1.621974,(((7:4.900000,((6:3.504882,5:3.504882):0.805275,10:4.310156):0.589844):4.772697,4:9.672697):6.702668,((8:3.286545,9:3.286544):9.923113,((3:3.812731,2:3.812731):7.167731,1:10.980462):2.229196):3.165707):30.985085):34.339601);
tree 55 = ((((((82:25.021175,((44:6.066017,42:6.066017):2.239245,43:8.305262):16.715913):8.878825,((74:15.473116,(80:14.005183,(75:11.954935,81:11.954934):2.050249):1.467933):7.305032,((76:13.285538,(78:3.050641,77:3.050641):10.234897):2.267184,79:15.552722):7.225426):11.121851):22.349023,((((27:27.222585,(((((40:16.841732,(38:8.439625,21:8.439625):8.402107):6.592047,((31:14.789896,(((32:1.896385,(33:1.554127,35:1.554127):0.342258):1.048316,36:2.944701):1.336130,30:4.280831):10.509065):1.483463,(37:9.060882,34:9.060882):7.212477):7.160420):0.213677,(39:20.130815,(19:14.422184,(22:8.850071,16:8.850070):5.572114):5.708631):3.516641):1.896359,(28:2.761312,29:2.761312):22.782503):0.714317,(((25:2.797602,24:2.797602):13.998839,(20:14.948689,23:14.948689):1.847752):3.796582,18:20.593023):5.665109):0.964453):1.101865,(17:10.382421,26:10.382421):17.942029):12.186057,(71:24.800000,(70:22.073321,(72:14.054260,69:14.054260):8.019062):2.726679):15.710508):3.828509,15:44.339017):11.910006):8.450977,(((13:1.576877,14:1.576877):8.926415,11:10.503292):15.573316,12:26.076608):38.623392):7.358609,((55:29.435564,(((59:7.041351,60:7.041351):2.025138,58:9.066488):2.816895,57:11.883384):17.552179):10.964437,(((56:6.083456,49:6.083456):5.433899,(54:10.299817,((50:8.604089,(45:4.389758,(47:3.838909,46:3.838910):0.550848):4.214331):0.741215,48:9.345303):0.954513):1.217538):3.211972,(51:5.962725,(52:0.786159,53:0.786159):5.176566):8.766602):25.670674):31.658609):8.139257,(((((66:6.651603,(65:6.569358,(61:6.445276,63:6.445276):0.124083):0.082244):0.548397,(68:6.865622,((64:5.932039,62:5.932039):0.659713,67:6.591752):0.273870):0.334378):19.762678,73:26.962677):19.765791,41:46.728469):2.110207,((4:9.891081,(7:4.900000,(6:3.918201,(5:3.116780,10:3.116780):0.801421):0.981799):4.991081):7.219147,((9:2.884379,8:2.884378):10.675522,((2:3.399224,3:3.399224):8.200777,1:11.599999):1.959900):3.550329):31.728446):31.359190);
tree 56 = ((((((56:8.329910,49:8.329910):7.602228,(51:5.617892,(53:0.802261,52:0.802261):4.815631):10.314245):0.250644,(48:11.923685,((50:7.934471,(45:4.930585,(46:4.422660,47:4.422660):0.507926):3.003886):2.813865,54:10.748337):1.175348):4.259097):24.217218,(55:29.053392,((58:9.318883,(60:7.618409,59:7.618409):1.700474):1.771603,57:11.090486):17.962907):11.346608):32.812942,(((15:44.895874,(((70:22.580041,(72:14.466917,69:14.466917):8.113124):2.219959,71:24.800000):15.962807,(((17:9.464092,26:9.464092):16.713494,27:26.177586):1.707564,((((24:3.097602,25:3.097602):13.820016,(23:14.644863,20:14.644863):2.272754):3.886217,18:20.803834):5.883202,((29:3.632527,28:3.632527):22.345372,((((31:14.266245,(30:4.654228,(36:3.198938,(32:2.437614,(33:1.772493,35:1.772492):0.665122):0.761324):1.455291):9.612016):0.899184,(37:9.609773,34:9.609773):5.555655):8.012274,(40:15.880059,(38:8.391023,21:8.391023):7.489036):7.297644):1.160970,(((22:10.036279,16:10.036279):5.088742,19:15.125021):6.657874,39:21.782895):2.555779):1.639226):0.709136):1.198114):12.877657):4.133067):12.975794,(((43:8.550197,(44:6.590839,42:6.590839):1.959358):16.148818,82:24.699016):9.200984,((((75:12.045960,81:12.045960):1.786220,80:13.832179):1.299686,74:15.131865):8.463241,((76:12.774247,(77:2.746509,78:2.746509):10.027738):2.799254,79:15.573501):8.021606):10.304893):23.971668):6.828332,(((14:1.518805,13:1.518805):8.692847,11:10.211652):16.348752,12:26.560404):38.139596):8.512942):6.856356,((41:44.205524,(73:27.437448,((66:6.910542,(65:6.823292,(61:6.784799,63:6.784799):0.038495):0.087249):0.289458,(68:6.821696,((64:5.426038,62:5.426038):1.138098,67:6.564136):0.257560):0.378304):20.237447):16.768077):1.585798,((4:10.956401,((6:3.927990,(10:3.332279,5:3.332279):0.595711):0.972010,7:4.900000):6.056402):6.588559,((8:3.030335,9:3.030335):11.772117,((2:3.880138,3:3.880139):8.498654,1:12.378792):2.423659):2.742509):28.246362):34.277976);
tree 57 = ((((((82:24.346563,((44:6.157772,42:6.157772):1.823897,43:7.981668):16.364894):9.553437,((74:15.508534,(80:14.027334,(75:11.955322,81:11.955322):2.072012):1.481200):7.308663,((76:13.311572,(78:3.055219,77:3.055219):10.256354):2.204990,79:15.516562):7.300635):11.082803):22.336873,((((27:25.981315,(17:9.926764,26:9.926764):16.054551):1.759856,(((((40:16.450179,(38:8.758660,21:8.758660):7.691519):7.163683,((31:15.121021,(((32:1.907102,(33:1.557281,35:1.557280):0.349821):1.061121,36:2.968222):1.348499,30:4.316722):10.804299):1.472965,(37:9.491064,34:9.491064):7.102921):7.019877):0.871481,(39:20.819238,(19:14.027591,(22:8.840152,16:8.840152):5.187440):6.791647):3.666106):1.489818,(28:3.558082,29:3.558082):22.417081):0.735972,(((25:2.950746,24:2.950747):13.777357,(20:14.437306,23:14.437306):2.290797):3.904011,18:20.632114):6.079020):1.030037):11.724031,(71:24.800000,(70:21.812130,(72:14.387252,69:14.387252):7.424878):2.987870):14.665203):3.855300,15:43.320503):12.916369):8.463127,(((13:1.673353,14:1.673353):8.235257,11:9.908610):14.111690,12:24.020300):40.679700):7.926033,((55:30.312984,(((59:7.395793,60:7.395793):1.271443,58:8.667236):2.388055,57:11.055291):19.257694):10.087015,(((56:6.370064,49:6.370064):5.891072,((54:10.040918,(50:8.051441,(45:4.370945,(47:3.843544,46:3.843544):0.527402):3.680496):1.989476):0.525113,48:10.566030):1.695106):3.177901,(51:5.918684,(52:0.905932,53:0.905932):5.012752):9.520353):24.960963):32.226033):9.002654,(((((66:6.639842,(65:6.500948,(61:6.379020,63:6.379019):0.121929):0.138894):0.560158,(68:6.729912,((64:5.615984,62:5.615984):0.810388,67:6.426372):0.303540):0.470088):20.667869,73:27.867869):18.651716,41:46.519585):2.261148,((4:10.343758,(7:4.900000,(6:4.102300,(5:3.250876,10:3.250876):0.851425):0.797699):5.443758):7.124896,((9:3.152159,8:3.152159):10.513332,((2:4.145221,3:4.145220):7.454779,1:11.600000):2.065490):3.803164):31.312080):32.847953);
tree 58 = ((((12:25.142435,((13:1.436676,14:1.436676):8.693603,11:10.130279):15.012156):39.557565,(((((27:26.905639,(((29:4.189786,28:4.189786):20.851633,((((37:9.794185,34:9.794185):5.945817,(((36:3.008960,((35:1.549764,33:1.549764):0.429445,32:1.979209):1.029751):0.985628,30:3.994588):10.021470,31:14.016058):1.723945):7.131659,(40:16.220061,(38:8.666151,21:8.666151):7.553910):6.651601):0.402161,(39:20.460512,(19:13.507903,(16:8.555440,22:8.555439):4.952463):6.952610):2.813310):1.767597):1.164613,(((24:2.705394,25:2.705394):13.877043,(20:14.101209,23:14.101209):2.481229):3.817610,18:20.400048):5.805984):0.699607):0.555441,(26:9.911665,17:9.911665):17.549414):11.781747,(71:24.800000,(70:22.170965,(72:14.609786,69:14.609786):7.561180):2.629034):14.442827):4.025063,15:43.267890):12.974882,(((((77:2.922689,78:2.922689):10.230087,76:13.152776):2.031175,79:15.183952):7.552927,(74:14.741545,(80:13.756071,(81:11.963084,75:11.963085):1.792987):0.985474):7.995334):11.163121,(82:25.471094,((42:6.559405,44:6.559404):1.672528,43:8.231933):17.239161):8.428906):22.342772):8.457228):9.133999,(((57:10.980411,(58:9.141584,(60:7.310081,59:7.310081):1.831504):1.838827):19.439958,55:30.420369):9.979630,(((51:5.988517,(53:1.374378,52:1.374378):4.614139):7.574845,(49:8.283299,56:8.283299):5.280063):1.845493,(48:11.155603,((50:7.890830,((47:4.092005,46:4.092005):0.615404,45:4.707409):3.183421):1.886211,54:9.777041):1.378561):4.253252):24.991145):33.433999):7.506996,(((73:30.489200,(((61:6.669615,(66:6.609781,65:6.609781):0.059834):0.044897,63:6.714513):0.485487,((67:6.507981,(64:5.553870,62:5.553870):0.954111):0.312537,68:6.820518):0.379482):23.289200):14.811423,41:45.300626):2.014156,(((7:4.900000,((6:3.578879,5:3.578879):0.706179,10:4.285058):0.614942):5.075250,4:9.975250):6.634327,((8:3.469482,9:3.469482):9.482758,((3:4.169670,2:4.169671):6.766229,1:10.935900):2.016339):3.657339):30.705203):34.026215);
tree 59 = ((((12:25.128965,((13:1.445851,14:1.445851):8.512727,11:9.958577):15.170388):39.571035,(((((27:26.815156,(((29:4.232403,28:4.232403):21.157322,((((37:9.775653,34:9.775653):5.905676,(((36:2.890744,((35:1.482837,33:1.482837):0.423342,32:1.906179):0.984565):1.113795,30:4.004539):9.869395,31:13.873934):1.807395):7.241421,(40:16.268049,(38:8.701708,21:8.701708):7.566341):6.654701):0.406820,(39:20.640551,(19:13.650150,(16:8.573434,22:8.573434):5.076716):6.990402):2.689017):2.060157):1.015393,(((24:2.719552,25:2.719552):13.648710,(20:15.119549,23:15.119549):1.248713):4.045550,18:20.413812):5.991306):0.410038):1.006786,(26:9.999625,17:9.999625):17.822317):11.947906,(71:24.800000,(70:22.223270,(72:14.191800,69:14.191800):8.031469):2.576731):14.969849):4.168798,15:43.938647):11.968227,(((((77:2.919688,78:2.919688):10.202384,76:13.122072):2.015537,79:15.137609):7.426289,(74:14.915031,(80:13.927884,(81:12.095866,75:12.095866):1.832017):0.987148):7.648866):11.336102,(82:25.494559,((42:6.535540,44:6.535540):1.680711,43:8.216251):17.278308):8.405441):22.006874):8.793126):9.221980,(((57:10.135620,(58:8.488482,(60:6.919463,59:6.919463):1.569019):1.647139):19.509755,55:29.645375):10.754625,(((51:5.965956,(53:1.411101,52:1.411101):4.554855):7.390265,(49:8.221167,56:8.221167):5.135055):1.726301,(48:11.712018,((50:8.343644,((47:4.093404,46:4.093404):0.633411,45:4.726815):3.616830):2.117618,54:10.461263):1.250755):3.370505):25.317477):33.521980):7.555743,(((73:30.276403,(((61:6.672051,(65:6.616984,66:6.616984):0.055067):0.056128,63:6.728178):0.471821,((67:6.568011,(64:5.454710,62:5.454710):1.113301):0.238695,68:6.806706):0.393294):23.076404):14.975057,41:45.251461):2.194911,(((7:4.900000,((6:3.563738,5:3.563738):0.709874,10:4.273613):0.626387):5.133030,4:10.033029):6.656391,((8:3.503564,9:3.503565):9.520003,((3:4.319054,2:4.319054):6.644766,1:10.963820):2.059748):3.665853):30.756951):34.031351);
tree 60 = ((((((82:24.327940,((44:6.514490,42:6.514491):1.775903,43:8.290394):16.037546):9.572060,((74:15.638659,(80:14.253418,(75:12.060897,81:12.060896):2.192522):1.385241):7.630251,((76:12.861204,(78:2.976943,77:2.976943):9.884261):3.549040,79:16.410245):6.858665):10.631090):23.463458,((((27:26.018508,(17:9.357266,26:9.357266):16.661242):1.430352,(((((40:15.715058,(38:8.137785,21:8.137785):7.577273):7.648523,((31:14.620143,(((32:1.944223,(33:1.563117,35:1.563117):0.381106):0.793348,36:2.737571):1.359656,30:4.097227):10.522916):1.281130,(37:8.753464,34:8.753464):7.147809):7.462309):0.822887,(39:21.720112,(19:14.329338,(22:9.077532,16:9.077532):5.251805):7.390774):2.466356):1.528092,(28:2.937076,29:2.937076):22.777485):0.764479,(((25:2.891161,24:2.891162):13.531908,(23:14.190383,20:14.190383):2.232686):4.679921,18:21.102990):5.376049):0.969821):11.364471,(71:24.800000,(70:21.642847,(72:13.730803,69:13.730804):7.912043):3.157154):14.013330):3.693936,15:42.507266):14.856192):7.336542,(((13:1.733291,14:1.733291):8.121026,11:9.854317):14.088443,12:23.942761):40.757239):8.384560,((55:30.406979,(((59:7.106299,60:7.106298):1.372633,58:8.478932):4.210144,57:12.689076):17.717903):9.993021,(((56:6.914028,49:6.914028):5.936061,(48:10.091230,((50:7.779645,(45:4.178077,(47:3.672652,46:3.672652):0.505425):3.601569):1.799529,54:9.579175):0.512056):2.758859):2.504032,(51:6.590966,(52:1.005553,53:1.005553):5.585413):8.763156):25.045878):32.684560):8.805698,(((((66:6.724821,(65:6.448155,(61:6.352689,63:6.352688):0.095467):0.276665):0.475179,(68:7.002497,((64:6.004265,62:6.004265):0.715243,67:6.719508):0.282988):0.197503):19.878849,73:27.078849):16.677486,41:43.756336):2.613637,((4:10.121435,(7:4.900000,(6:4.025389,(5:3.228817,10:3.228817):0.796573):0.874611):5.221435):6.430748,((9:3.071182,8:3.071182):10.612937,((2:4.094043,3:4.094043):7.505956,1:11.600001):2.084119):2.868065):29.817790):35.520284);
tree 61 = ((((((56:7.637226,49:7.637226):6.641515,(48:10.458792,((50:8.348828,(45:4.615845,(46:4.009909,47:4.009908):0.605936):3.732983):1.209447,54:9.558275):0.900517):3.819949):1.120662,((53:1.190514,52:1.190514):4.676226,51:5.866739):9.532663):25.000597,(55:28.172267,((58:9.661923,(60:6.537610,59:6.537611):3.124312):1.541870,57:11.203793):16.968474):12.227733):32.846269,(((15:43.889944,(((70:22.135071,(72:14.581355,69:14.581355):7.553716):2.664929,71:24.800000):15.418225,((27:26.803559,((((24:2.665034,25:2.665034):13.780758,(23:15.054134,20:15.054134):1.391657):4.090015,18:20.535806):5.350645,((29:2.906602,28:2.906602):21.514565,((((31:13.845204,(30:4.408868,(36:2.957187,(32:1.841321,(33:1.542005,35:1.542006):0.299316):1.115865):1.451681):9.436336):1.686975,(37:9.120429,34:9.120429):6.411750):6.884594,(40:15.318216,(38:8.836317,21:8.836317):6.481899):7.098555):0.522293,(((22:9.537893,16:9.537893):4.685606,19:14.223499):6.169425,39:20.392924):2.546141):1.482102):1.465284):0.917108):1.172548,(17:9.727719,26:9.727720):18.248387):12.242118):3.671719):12.886292,(((43:8.193053,(44:6.298590,42:6.298589):1.894464):15.875438,82:24.068492):9.831508,((((75:11.970990,81:11.970990):1.799415,80:13.770404):1.300052,74:15.070456):7.995267,((76:12.663621,(77:2.693833,78:2.693833):9.969788):2.713471,79:15.377092):7.688632):10.834277):22.876235):7.923765,(((14:1.531107,13:1.531107):8.688463,11:10.219570):14.848721,12:25.068291):39.631709):8.546269):6.866046,((41:44.689836,(73:27.451587,((66:6.888935,(65:6.746903,(61:6.639448,63:6.639448):0.107456):0.142031):0.311065,(68:6.818871,((64:5.199856,62:5.199857):1.230240,67:6.430096):0.388774):0.381129):20.251587):17.238250):2.206828,((4:11.362852,((6:3.958344,(10:3.040276,5:3.040276):0.918068):0.941656,7:4.900000):6.462852):6.372578,((8:3.269292,9:3.269292):10.651100,((2:4.256175,3:4.256175):7.343825,1:11.600000):2.320393):3.815037):29.161235):33.215650);
tree 62 = ((((((82:24.350561,((44:6.580384,42:6.580384):1.797104,43:8.377489):15.973072):9.549439,((74:15.555488,(80:14.208204,(75:12.053949,81:12.053948):2.154256):1.347284):8.137597,((76:13.641011,(78:3.010861,77:3.010861):10.630150):2.159477,79:15.800488):7.892597):10.206915):23.473575,((((17:9.631939,26:9.631939):18.559769,((((((40:15.597286,(38:9.190970,21:9.190970):6.406315):7.715210,((31:14.573579,(((32:1.844674,(33:1.453827,35:1.453827):0.390848):0.792010,36:2.636684):1.115015,30:3.751699):10.821880):1.654662,(37:9.114467,34:9.114467):7.113774):7.084256):1.068489,(39:22.007276,(19:14.333101,(22:9.054218,16:9.054218):5.278883):7.674174):2.373710):1.421691,(28:2.912374,29:2.912374):22.890302):0.958002,(((25:2.856491,24:2.856492):13.809617,(23:14.390177,20:14.390177):2.275931):4.427004,18:21.093112):5.667566):0.591970,27:27.352648):0.839060):10.966762,(71:24.800000,(70:21.705101,(72:13.619131,69:13.619130):8.085971):3.094899):14.358470):4.578559,15:43.737029):13.636546):7.326425,(((13:1.747208,14:1.747208):8.365719,11:10.112927):14.490627,12:24.603554):40.096446):8.903327,(((((59:7.209140,60:7.209140):0.676194,58:7.885334):3.931359,57:11.816692):17.512335,55:29.329027):11.070973,(((56:7.055757,49:7.055757):5.726595,(54:10.935784,((50:8.090181,(45:4.239965,(47:3.742852,46:3.742851):0.497114):3.850215):1.885797,48:9.975977):0.959807):1.846567):2.859804,(51:6.930726,(52:1.166629,53:1.166629):5.764097):8.711430):24.757845):33.203327):6.989236,(((((66:6.635442,(65:6.348943,(61:6.298984,63:6.298983):0.049957):0.286500):0.564559,(68:7.009960,((64:6.054500,62:6.054500):0.686153,67:6.740652):0.269307):0.190040):20.084216,73:27.284216):17.392890,41:44.677106):1.443590,((4:10.249959,(7:4.900000,(6:3.907893,(5:3.378209,10:3.378209):0.529684):0.992107):5.349958):6.399492,((9:2.907749,8:2.907749):10.839361,((2:3.936799,3:3.936799):7.663200,1:11.600000):2.147109):2.902341):29.471245):34.471867);
tree 63 = (((((15:44.024223,((71:24.800000,(70:21.918553,(69:13.749428,72:13.749427):8.169126):2.881447):14.787111,((26:9.074198,17:9.074198):18.811707,(27:26.365363,((((((37:8.911710,34:8.911710):6.562087,(31:14.109472,((36:2.803066,((35:1.627765,33:1.627765):0.347713,32:1.975478):0.827588):1.851946,30:4.655012):9.454459):1.364325):6.769218,((38:9.832019,21:9.832019):5.845196,40:15.677215):6.565800):1.104701,((19:13.987976,(22:9.762680,16:9.762679):4.225297):6.505479,39:20.493456):2.854260):1.986606,(28:3.215273,29:3.215273):22.119049):0.738362,(((24:2.998504,25:2.998505):12.720135,(23:13.711389,20:13.711389):2.007251):4.995911,18:20.714550):5.358134):0.292678):1.520543):11.701206):4.437112):11.939653,((((42:5.849232,44:5.849232):2.442586,43:8.291817):16.642676,82:24.934494):8.965506,((74:15.445736,((75:12.072617,81:12.072617):2.027280,80:14.099897):1.345839):7.609124,((76:12.602548,(78:2.988988,77:2.988988):9.613561):1.935276,79:14.537824):8.517035):10.845140):22.063876):8.736124,(12:24.218672,((13:1.606104,14:1.606104):8.689757,11:10.295861):13.922811):40.481329):10.389825,((((56:6.914439,49:6.914439):6.289160,((((45:4.904277,(47:3.834771,46:3.834771):1.069506):3.405658,50:8.309934):2.518620,48:10.828555):1.212418,54:12.040972):1.162627):0.976625,((53:0.993772,52:0.993772):4.278663,51:5.272435):8.907789):26.219776,(55:32.386844,((58:7.973488,(60:6.516454,59:6.516455):1.457033):2.361080,57:10.334567):22.052276):8.013156):34.689825):6.329995,(((((63:6.800554,(61:6.677953,(66:6.416840,65:6.416840):0.261113):0.122601):0.399446,(68:6.824146,(67:6.434127,(62:5.452439,64:5.452439):0.981688):0.390019):0.375854):20.298129,73:27.498129):18.583051,41:46.081182):2.248310,((4:9.606778,((6:3.801957,(5:3.238096,10:3.238096):0.563861):1.098043,7:4.900000):4.706779):7.127731,((8:3.289269,9:3.289269):10.629690,((2:4.102170,3:4.102171):7.497831,1:11.600000):2.318959):2.815550):31.594980):33.090330);
tree 64 = ((((12:25.035479,((13:1.431141,14:1.431141):8.569252,11:10.000392):15.035086):39.664522,(((((27:26.698868,(((29:2.984640,28:2.984640):22.322269,((((37:10.317975,34:10.317975):5.666921,(((36:2.795155,((35:1.444302,33:1.444302):0.376580,32:1.820882):0.974272):1.463232,30:4.258386):9.945718,31:14.204104):1.780792):6.742357,(40:16.332891,(38:8.966193,21:8.966193):7.366698):6.394362):0.724499,(39:20.932314,(19:14.435402,(16:10.021495,22:10.021495):4.413907):6.496912):2.519438):1.855158):0.991793,(((24:2.680689,25:2.680689):13.733500,(20:15.160504,23:15.160504):1.253684):4.074287,18:20.488476):5.810227):0.400165):1.031900,(26:9.174939,17:9.174940):18.555829):11.478103,(71:24.800000,(70:22.221082,(72:14.545437,69:14.545437):7.675644):2.578919):14.408872):3.233490,15:42.442361):14.522938,(((((77:2.967235,78:2.967235):10.418209,76:13.385443):2.132045,79:15.517488):8.564452,(74:15.352582,(80:14.275326,(81:12.159110,75:12.159111):2.116216):1.077256):8.729357):9.818061,(82:25.113046,((42:6.256041,44:6.256042):1.722998,43:7.979039):17.134007):8.786954):23.065299):7.734701):9.227766,(((57:8.868249,(58:7.903227,(60:6.499726,59:6.499726):1.403501):0.965023):20.960574,55:29.828824):10.571176,(((49:8.066538,56:8.066538):5.556501,(48:10.724481,((50:7.611583,((47:3.494454,46:3.494454):0.468211,45:3.962665):3.648919):2.417900,54:10.029483):0.694998):2.898559):2.681095,(51:5.751504,(53:0.889990,52:0.889990):4.861513):10.552631):24.095865):33.527766):7.546311,(((73:28.888111,(((61:6.578186,(65:6.545393,66:6.545393):0.032793):0.128717,63:6.706903):0.493097,((67:6.530068,(64:5.551382,62:5.551382):0.978686):0.212427,68:6.742495):0.457505):21.688111):18.430585,41:47.318694):1.457483,(((7:4.900000,((6:3.491899,5:3.491899):0.801749,10:4.293648):0.606352):5.570585,4:10.470585):6.369655,((8:3.176225,9:3.176225):10.296567,((2:4.933625,3:4.933625):6.412139,1:11.345765):2.127027):3.367449):31.935939):32.697898);
tree 65 = ((((12:24.828672,((13:1.421546,14:1.421546):8.551830,11:9.973376):14.855295):39.871328,(((((27:26.636962,(((29:3.378225,28:3.378225):21.863457,((((37:10.314862,34:10.314862):5.697930,(((36:2.744782,((35:1.428419,33:1.428419):0.348460,32:1.776878):0.967904):1.451651,30:4.196433):10.037351,31:14.233784):1.779008):7.083480,(40:16.302887,(38:8.927791,21:8.927791):7.375097):6.793384):0.266046,(39:20.822112,(19:14.308776,(16:9.897794,22:9.897795):4.410981):6.513336):2.540205):1.879364):0.995197,(((24:2.403641,25:2.403641):13.931213,(20:15.075678,23:15.075678):1.259177):4.142010,18:20.476864):5.760014):0.400084):0.658978,(26:9.064555,17:9.064556):18.231384):11.824917,(71:24.800000,(70:22.262832,(72:14.535640,69:14.535640):7.727192):2.537168):14.320857):3.287146,15:42.408003):15.178599,(((((77:2.901377,78:2.901377):10.058501,76:12.959878):1.935444,79:14.895323):7.554734,(74:15.050787,(80:14.085035,(81:12.127764,75:12.127764):1.957272):0.965751):7.399270):11.449944,(82:25.087381,((42:6.288760,44:6.288761):1.769405,43:8.058166):17.029216):8.812619):23.686602):7.113398):9.582980,(((57:9.253228,(58:8.057712,(60:6.567372,59:6.567371):1.490340):1.195517):20.597568,55:29.850796):10.549204,(((49:8.255301,56:8.255301):4.728290,(48:11.332874,((50:8.059639,((47:3.563591,46:3.563591):0.489643,45:4.053234):4.006406):2.513147,54:10.572786):0.760087):1.650717):3.352651,(51:5.347457,(53:0.838402,52:0.838402):4.509054):10.988784):24.063759):33.882980):7.423273,(((73:28.493344,(((61:6.536647,(65:6.427479,66:6.427480):0.109167):0.151770,63:6.688416):0.511583,((67:6.529679,(64:5.549501,62:5.549500):0.980178):0.212856,68:6.742534):0.457466):21.293344):18.470605,41:46.963949):1.503488,(((7:4.900000,((6:3.486861,5:3.486861):0.805325,10:4.292186):0.607814):6.178200,4:11.078200):5.981534,((8:3.179575,9:3.179575):10.348747,((2:4.555480,3:4.555480):6.837511,1:11.392991):2.135331):3.531412):31.407702):33.238817);
tree 66 = ((((((82:24.458438,((44:6.425119,42:6.425119):1.934844,43:8.359963):16.098475):9.441562,((74:15.448642,(80:14.321871,(75:12.070306,81:12.070307):2.251564):1.126771):7.557815,((76:13.241183,(78:2.865158,77:2.865158):10.376025):2.356232,79:15.597415):7.409042):10.893543):22.495119,((((17:9.823765,26:9.823765):18.192082,((((((40:15.313083,(38:8.830259,21:8.830259):6.482824):7.891133,((31:13.980826,(((32:1.817948,(33:1.443437,35:1.443437):0.374511):0.906734,36:2.724682):1.010406,30:3.735089):10.245737):0.969151,(37:8.841197,34:8.841197):6.108780):8.254239):0.851271,(39:20.250211,(19:14.452672,(22:9.034944,16:9.034944):5.417729):5.797538):3.805276):1.567569,(28:2.493686,29:2.493686):23.129370):0.971756,(((25:2.818875,24:2.818875):13.299815,(23:14.590558,20:14.590558):1.528133):4.998937,18:21.117628):5.477184):0.586161,27:27.180972):0.834876):11.246467,(71:24.800000,(70:22.586653,(72:15.428940,69:15.428939):7.157713):2.213347):14.462315):4.171801,15:43.434116):12.961003):8.304881,(((13:1.661034,14:1.661034):8.364068,11:10.025102):15.317789,12:25.342892):39.357108):10.196716,((55:29.211409,(((59:7.156346,60:7.156346):1.248547,58:8.404894):2.691794,57:11.096688):18.114722):11.188591,(((56:8.503606,49:8.503606):6.497328,(48:10.455299,((50:8.209474,(45:4.666781,(47:4.044721,46:4.044721):0.622059):3.542694):1.914619,54:10.124093):0.331206):4.545635):1.746160,(51:5.644610,(52:0.949575,53:0.949575):4.695035):11.102483):23.652907):34.496716):6.517973,(((((66:6.744959,(65:6.656001,(61:6.617669,63:6.617668):0.038332):0.088958):0.455042,(68:7.009177,((64:6.118030,62:6.118030):0.665917,67:6.783947):0.225230):0.190823):20.429005,73:27.629006):17.009067,41:44.638072):2.648113,((4:10.199936,(7:4.900000,(6:3.983340,(5:3.422433,10:3.422433):0.560906):0.916661):5.299936):6.669937,((9:3.180934,8:3.180934):10.339437,((2:3.617512,3:3.617512):7.982488,1:11.600000):1.920371):3.349502):30.416312):34.128505);
tree 67 = ((((12:25.263909,((13:1.395841,14:1.395841):9.306475,11:10.702316):14.561593):39.436091,(((((27:27.157694,(((29:3.453069,28:3.453069):22.318624,((((37:10.301146,34:10.301146):5.598766,(((36:2.953405,((35:1.441327,33:1.441326):0.395120,32:1.836447):1.116958):1.130621,30:4.084026):10.011004,31:14.095031):1.804882):7.662808,(40:16.752328,(38:7.955551,21:7.955551):8.796778):6.810393):0.259171,(39:20.462135,(19:13.860334,(16:9.832723,22:9.832723):4.027611):6.601801):3.359758):1.949801):0.957321,(((24:2.441185,25:2.441185):14.029729,(20:15.217317,23:15.217317):1.253598):5.068625,18:21.539539):5.189475):0.428680):0.707750,(26:9.099852,17:9.099852):18.765592):12.707980,(71:24.800000,(70:22.902083,(72:15.039487,69:15.039486):7.862597):1.897916):15.773424):3.284372,15:43.857796):14.529727,(((((77:2.963917,78:2.963917):10.023961,76:12.987877):2.189829,79:15.177706):7.520376,(74:15.231208,(80:14.164029,(81:12.163345,75:12.163345):2.000683):1.067180):7.466875):11.201917,(82:25.031006,((42:5.933630,44:5.933630):2.434274,43:8.367905):16.663102):8.868994):24.487523):6.312477):9.884741,(((57:9.678113,(58:8.531735,(60:6.828736,59:6.828737):1.702998):1.146379):17.799385,55:27.477498):12.922502,(((49:7.441436,56:7.441436):7.683732,(48:11.200002,((50:8.010449,((47:3.605507,46:3.605507):0.482394,45:4.087901):3.922548):2.372455,54:10.382905):0.817097):3.925167):0.626249,(51:5.546305,(53:0.774022,52:0.774022):4.772282):10.205112):24.648583):34.184741):7.543880,(((73:29.054173,(((61:6.603745,(65:6.419646,66:6.419646):0.184098):0.031773,63:6.635518):0.564483,((67:6.464123,(64:5.833124,62:5.833124):0.630999):0.285595,68:6.749718):0.450282):21.854173):17.432836,41:46.487009):1.383637,(((7:4.900000,((6:3.443361,5:3.443361):0.867324,10:4.310686):0.589314):5.845708,4:10.745708):6.601664,((8:3.203694,9:3.203694):10.396306,((2:3.728660,3:3.728661):7.837103,1:11.565763):2.034237):3.747372):30.523273):34.257975);
tree 68 = ((((((56:9.312981,49:9.312981):5.195961,(48:11.528150,((50:8.738719,(45:5.255308,(46:4.668401,47:4.668401):0.586907):3.483411):2.007347,54:10.746066):0.782085):2.980792):0.132865,(51:5.775362,(53:1.207685,52:1.207685):4.567677):8.866444):25.758193,(55:28.605058,(((60:7.238803,59:7.238804):0.947611,58:8.186414):1.801717,57:9.988132):18.616926):11.794942):33.169031,(((15:44.495964,(((70:22.660889,(72:14.731842,69:14.731841):7.929047):2.139111,71:24.800000):15.791982,((27:28.170095,((((24:3.096439,25:3.096439):13.316718,(23:14.227099,20:14.227099):2.186058):4.868021,18:21.281179):6.010315,((29:3.020033,28:3.020033):23.034690,((((31:14.428345,(30:4.733177,(36:3.329296,(32:2.313949,(33:1.891443,35:1.891443):0.422506):1.015347):1.403881):9.695168):1.047621,(37:9.138125,34:9.138125):6.337841):8.558694,(((22:8.734767,16:8.734767):6.051037,19:14.785804):6.375347,39:21.161151):2.873510):0.342197,(40:15.933965,(38:9.366612,21:9.366612):6.567354):8.442892):1.677865):1.236771):0.878601):0.753241,(17:10.015760,26:10.015760):18.907576):11.668646):3.903982):11.843949,(((43:8.597549,(44:6.563820,42:6.563819):2.033730):16.328207,82:24.925756):8.974244,((((75:12.020691,81:12.020691):2.030472,80:14.051163):0.981075,74:15.032238):7.801039,((76:12.643326,(77:2.710317,78:2.710317):9.933009):3.358078,79:16.001404):6.831873):11.066723):22.439913):8.360087,(((14:1.737793,13:1.737793):9.025351,11:10.763144):14.327934,12:25.091077):39.608923):8.869031):7.001776,((41:45.119087,(73:27.711916,((66:6.865293,(65:6.699047,(61:6.682856,63:6.682854):0.016192):0.166246):0.334707,(68:6.784126,((64:5.080940,62:5.080939):1.442367,67:6.523307):0.260819):0.415874):20.511916):17.407171):1.812928,((4:11.253696,((6:3.785660,(10:3.185331,5:3.185331):0.600329):1.114340,7:4.900000):6.353696):6.345505,((8:3.234695,9:3.234696):10.987357,((2:3.596944,3:3.596944):8.404954,1:12.001898):2.220154):3.377147):29.332815):33.638792);
tree 69 = ((((((82:24.740877,((44:6.343137,42:6.343137):1.920025,43:8.263160):16.477715):9.159123,((74:15.300197,(80:14.145986,(75:12.014234,81:12.014235):2.131751):1.154212):7.863969,((76:13.196993,(78:2.925814,77:2.925814):10.271179):2.378478,79:15.575471):7.588695):10.735834):22.743297,((((17:9.813297,26:9.813296):17.296399,(((((40:15.453714,(38:9.264980,21:9.264980):6.188735):8.129695,((39:19.923354,(19:14.090168,(22:9.148571,16:9.148572):4.941596):5.833186):3.192265,((31:13.637671,(((32:2.250207,(33:1.705998,35:1.705998):0.544209):0.786951,36:3.037159):1.225747,30:4.262906):9.374766):1.725615,(37:8.992338,34:8.992338):6.370948):7.752333):0.467791):1.606009,(28:2.859258,29:2.859258):22.330160):0.736510,(((25:2.591578,24:2.591578):14.151330,(23:15.076160,20:15.076160):1.666748):3.688211,18:20.431119):5.494810):0.298090,27:26.224019):0.885677):11.632887,(71:24.800000,(70:21.779200,(72:14.967891,69:14.967891):6.811307):3.020801):13.942583):4.312737,15:43.055319):13.587977):8.056703,(((13:1.755943,14:1.755943):8.179196,11:9.935139):15.105506,12:25.040645):39.659355):10.437577,((55:29.182580,(((59:6.363737,60:6.363736):0.969030,58:7.332767):1.664929,57:8.997695):20.184885):11.217420,(((56:7.826396,49:7.826396):5.565404,(48:11.296983,((50:7.930989,(45:5.124448,(47:4.272130,46:4.272131):0.852317):2.806542):2.297844,54:10.228834):1.068150):2.094817):3.166487,(51:6.297933,(52:0.762725,53:0.762725):5.535207):10.260355):23.841712):34.737577):7.787450,(((((66:6.859339,(65:6.769188,(61:6.715269,63:6.715270):0.053919):0.090150):0.340661,(68:7.009154,((64:6.053884,62:6.053884):0.644904,67:6.698788):0.310367):0.190846):19.752248,73:26.952247):17.588279,41:44.540526):2.762063,((4:9.616482,(7:4.900000,(6:4.023523,(5:3.447909,10:3.447909):0.575614):0.876476):4.716481):6.437160,((9:3.397329,8:3.397328):9.985485,((2:3.050521,3:3.050521):8.549479,1:11.600000):1.782813):2.670828):31.248949):35.622437);
tree 70 = ((((12:25.188918,((13:1.566908,14:1.566908):9.023664,11:10.590572):14.598346):39.511082,(((((27:27.094613,(((29:3.286807,28:3.286807):21.764340,((((37:9.283136,34:9.283136):5.485123,(((36:2.775871,((35:1.431069,33:1.431070):0.353352,32:1.784421):0.991450):1.660987,30:4.436858):9.161025,31:13.597883):1.170377):8.076521,(40:15.559578,(38:7.838576,21:7.838576):7.721002):7.285202):0.193161,(39:20.144052,(19:13.673610,(16:9.995764,22:9.995765):3.677846):6.470442):2.893888):2.013206):1.113464,(((24:2.884214,25:2.884215):14.538773,(20:15.168741,23:15.168741):2.254247):3.590796,18:21.013784):5.150827):0.930001):0.715260,(26:10.244800,17:10.244800):17.565073):12.240368,(71:24.800000,(70:22.895063,(72:14.511314,69:14.511314):8.383748):1.904938):15.250241):3.485655,15:43.535896):13.796260,(((((77:2.913891,78:2.913891):9.746452,76:12.660344):2.346097,79:15.006440):7.475121,(74:15.121601,(80:14.041944,(81:12.078157,75:12.078157):1.963787):1.079656):7.359961):11.418439,(82:24.414555,((42:6.062925,44:6.062926):2.339590,43:8.402514):16.012040):9.485445):23.432155):7.367845):9.800574,(((57:9.479275,(58:7.644343,(60:6.948398,59:6.948399):0.695945):1.834932):18.263060,55:27.742335):12.657665,(((49:8.651458,56:8.651458):6.116963,(48:11.565563,((50:7.882184,((47:3.541158,46:3.541158):0.930142,45:4.471301):3.410883):2.057611,54:9.939795):1.625769):3.202858):2.241812,(51:5.923005,(53:0.897294,52:0.897294):5.025711):11.087229):23.389766):34.100574):7.502239,(((73:27.692204,(((61:6.525911,(65:6.428596,66:6.428596):0.097315):0.149220,63:6.675130):0.524869,((67:6.492775,(64:5.489941,62:5.489941):1.002834):0.254461,68:6.747236):0.452764):20.492204):17.810827,41:45.503031):2.022626,(((7:4.900000,((6:3.446526,5:3.446526):0.794792,10:4.241318):0.658682):6.095598,4:10.995598):6.206502,((8:3.099502,9:3.099501):10.339484,((2:3.783393,3:3.783393):7.355232,1:11.138624):2.300360):3.763115):30.323556):34.477157);
tree 71 = ((((((56:8.523524,49:8.523524):7.553314,(((50:7.864318,(45:4.575657,(46:3.793115,47:3.793114):0.782543):3.288660):1.868653,48:9.732971):3.004784,54:12.737754):3.339083):0.338712,(51:5.927623,(53:1.064899,52:1.064899):4.862725):10.487926):23.984451,(55:27.979145,(((60:6.866713,59:6.866713):0.869481,58:7.736193):1.656215,57:9.392409):18.586737):12.420855):33.053404,(((15:44.758937,(((70:22.611880,(72:14.498017,69:14.498017):8.113863):2.188120,71:24.800000):15.280591,((27:27.365127,((((24:3.062753,25:3.062753):13.292296,(23:14.173606,20:14.173606):2.181443):4.788712,18:21.143761):5.600877,((29:3.646432,28:3.646432):21.791059,(((40:15.215690,(38:9.273373,21:9.273373):5.942318):8.190108,((31:14.072686,(30:4.690824,(36:3.330414,(32:2.351401,(33:1.697489,35:1.697490):0.653912):0.979013):1.360410):9.381861):1.682291,(37:9.336740,34:9.336740):6.418237):7.650822):0.216194,(((22:8.780640,16:8.780640):6.356180,19:15.136819):6.039511,39:21.176330):2.445663):1.815497):1.307147):0.620490):0.866447,(17:10.220394,26:10.220394):18.011180):11.849018):4.678346):11.620654,(((43:8.410289,(44:6.257951,42:6.257951):2.152337):16.587834,82:24.998122):8.901878,((((75:11.997188,81:11.997188):1.981628,80:13.978816):1.252606,74:15.231421):7.883687,((76:12.350825,(77:2.723529,78:2.723529):9.627296):3.618255,79:15.969080):7.146027):10.784892):22.479591):8.320409,(((14:1.440988,13:1.440988):9.282820,11:10.723808):14.262575,12:24.986383):39.713617):8.753404):7.068099,((41:44.428395,(73:27.928028,((66:6.921910,(61:6.783987,(63:6.769624,65:6.769624):0.014364):0.137923):0.278090,(68:6.767418,((64:5.514157,62:5.514158):0.973212,67:6.487370):0.280048):0.432582):20.728028):16.500368):2.028225,((4:11.543057,((6:3.941371,(10:3.352392,5:3.352392):0.588979):0.958629,7:4.900000):6.643057):5.315376,((8:3.425706,9:3.425706):10.796541,((2:3.862857,3:3.862857):7.737143,1:11.600000):2.622246):2.636188):29.598187):34.064883);
tree 72 = ((((12:25.372040,((13:1.656662,14:1.656662):9.084754,11:10.741415):14.630625):39.327960,(((((27:27.849004,(((29:3.537263,28:3.537263):22.051263,((((37:9.295325,34:9.295325):5.904708,(((36:2.825337,((35:1.589035,33:1.589035):0.189226,32:1.778261):1.047077):1.672311,30:4.497649):9.523595,31:14.021244):1.178788):8.091622,(40:16.070995,(38:8.423280,21:8.423280):7.647715):7.220660):0.347114,(39:20.795802,(19:14.418787,(16:9.456707,22:9.456707):4.962080):6.377015):2.842967):1.949758):1.079507,(((24:2.860976,25:2.860976):14.262681,(20:14.962175,23:14.962175):2.161481):3.970215,18:21.093872):5.574162):1.180970):0.810308,(26:10.482534,17:10.482534):18.176778):12.728118,(71:24.800000,(70:23.040906,(72:14.489602,69:14.489602):8.551303):1.759095):16.587430):3.818977,15:45.206407):12.766726,(((((77:3.024208,78:3.024208):9.770048,76:12.794256):2.565264,79:15.359521):8.248466,(74:15.528454,(80:14.198845,(81:12.104235,75:12.104234):2.094610):1.329609):8.079532):10.292013,(82:24.481039,((42:6.474389,44:6.474389):1.864638,43:8.339028):16.142012):9.418961):24.073133):6.726867):9.678975,(((57:8.952363,(58:7.627273,(60:6.884933,59:6.884933):0.742339):1.325090):19.413628,55:28.365991):12.034009,(((49:8.557928,56:8.557928):5.657337,(48:11.611010,((50:7.879779,((47:3.858701,46:3.858701):0.951780,45:4.810481):3.069298):2.094040,54:9.973819):1.637191):2.604255):1.535669,(51:5.877892,(53:0.909161,52:0.909161):4.968731):9.873041):24.649067):33.978975):7.689739,(((73:28.189373,(((61:6.488695,(65:6.401493,66:6.401493):0.087202):0.169568,63:6.658262):0.541738,((67:6.667765,(64:5.922408,62:5.922407):0.745357):0.136285,68:6.804050):0.395950):20.989373):18.307998,41:46.497370):1.931289,(((7:4.900000,((6:3.279678,5:3.279678):1.009727,10:4.289405):0.610595):5.445899,4:10.345898):5.764419,((8:2.919730,9:2.919730):10.667625,((2:3.656245,3:3.656246):7.620731,1:11.276975):2.310379):2.522963):32.318341):33.640054);
tree 73 = ((((((82:24.749190,((44:6.659201,42:6.659201):1.762945,43:8.422146):16.327044):9.150810,((74:15.227704,(80:14.140088,(75:12.009263,81:12.009262):2.130826):1.087617):8.555524,((76:13.232297,(78:2.929525,77:2.929525):10.302771):2.309776,79:15.542072):8.241156):10.116772):23.773982,((((17:9.979420,26:9.979419):18.177960,(((((40:16.188745,(38:9.075945,21:9.075945):7.112801):7.878212,((39:20.330306,(19:14.210672,(22:8.815275,16:8.815275):5.395397):6.119634):3.591265,((31:13.710964,(((32:1.964418,(33:1.574615,35:1.574615):0.389803):0.862793,36:2.827211):1.101049,30:3.928260):9.782703):1.935061,(37:9.391532,34:9.391532):6.254492):8.275547):0.145386):1.669817,(28:3.466205,29:3.466205):22.270568):1.069034,(((25:2.644471,24:2.644471):14.618506,(23:15.280643,20:15.280643):1.982334):4.227235,18:21.490212):5.315596):0.541581,27:27.347389):0.809990):11.060959,(71:24.800000,(70:21.955467,(72:14.919252,69:14.919252):7.036215):2.844534):14.418338):5.068623,15:44.286962):13.387020):7.026018,(((13:1.501353,14:1.501353):8.723846,11:10.225199):14.144099,12:24.369298):40.330702):11.054235,((55:29.325355,(((59:7.787729,60:7.787729):0.722113,58:8.509842):3.116542,57:11.626383):17.698971):11.074645,(((56:7.948206,49:7.948206):4.958739,(((50:8.159122,(45:5.021500,(47:4.296473,46:4.296473):0.725027):3.137623):2.585525,54:10.744648):0.847532,48:11.592179):1.314765):2.983718,(51:5.533567,(52:1.053243,53:1.053243):4.480324):10.357096):24.509337):35.354235):8.136983,(((((66:6.971516,(65:6.646443,(61:6.488919,63:6.488919):0.157524):0.325072):0.228484,(68:6.595819,((64:5.607752,62:5.607752):0.659821,67:6.267572):0.328247):0.604181):21.272248,73:28.472248):16.558381,41:45.030629):2.706928,((4:11.006947,(7:4.900000,(6:4.073980,(5:3.386161,10:3.386161):0.687819):0.826021):6.106947):6.166448,((9:3.011199,8:3.011199):10.614840,((2:2.720749,3:2.720749):8.879250,1:11.600000):2.026039):3.547356):30.564162):36.153662);
tree 74 = ((((((82:24.661546,((44:6.548963,42:6.548963):1.825740,43:8.374705):16.286843):9.238454,((74:15.358202,(80:14.059509,(75:11.999486,81:11.999486):2.060023):1.298692):8.336610,((76:13.156918,(78:3.016950,77:3.016950):10.139968):2.204286,79:15.361203):8.333607):10.205189):22.742873,((((17:9.886534,26:9.886534):18.117784,(((((40:16.376582,(38:9.415103,21:9.415103):6.961478):7.493318,((39:20.291155,(19:14.483559,(22:10.191079,16:10.191079):4.292480):5.807596):3.442315,((31:13.555532,(((32:1.847158,(33:1.431921,35:1.431920):0.415237):0.887144,36:2.734301):1.109813,30:3.844115):9.711418):1.917992,(37:9.280716,34:9.280716):6.192809):8.259946):0.136430):1.630504,(28:3.422032,29:3.422032):22.078371):1.048881,(((25:2.603059,24:2.603059):14.561696,(23:15.181218,20:15.181218):1.983537):4.248310,18:21.413065):5.136219):0.675847,27:27.225132):0.779186):10.827907,(71:24.800000,(70:21.945976,(72:14.952302,69:14.952302):6.993674):2.854024):14.032225):4.918094,15:43.750319):12.892554):8.057127,(((13:1.492819,14:1.492819):8.606384,11:10.099204):14.095231,12:24.194436):40.505565):9.289261,((55:28.738664,(((59:8.194845,60:8.194845):0.517497,58:8.712342):3.003290,57:11.715632):17.023031):11.661336,(((56:6.766011,49:6.766011):6.788287,(((50:9.322917,(45:5.170496,(47:4.406735,46:4.406735):0.763761):4.152421):1.390726,54:10.713643):0.926362,48:11.640005):1.914293):1.625588,(51:5.189700,(52:0.835141,53:0.835141):4.354559):9.990186):25.220114):33.589261):7.379319,(((((66:6.978039,(65:6.664051,(61:6.612769,63:6.612768):0.051282):0.313989):0.221960,(68:6.615020,((64:5.695403,62:5.695402):0.605294,67:6.300697):0.314323):0.584980):20.927602,73:28.127603):16.045826,41:44.173429):2.358191,((4:11.011938,(7:4.900000,(6:4.066611,(5:3.373025,10:3.373025):0.693586):0.833389):6.111938):6.016457,((9:3.032697,8:3.032697):10.525097,((2:2.987966,3:2.987966):8.612035,1:11.600001):1.957794):3.470601):29.503225):34.836960);
tree 75 = ((((((82:24.854045,((44:6.714735,42:6.714735):1.778182,43:8.492918):16.361128):9.045955,((74:15.395747,(80:14.101082,(75:11.999060,81:11.999060):2.102022):1.294665):8.377872,((76:13.085066,(78:2.999027,77:2.999027):10.086039):2.554277,79:15.639344):8.134275):10.126382):22.557199,((((17:9.662122,26:9.662122):18.262534,(((((40:15.496882,(38:8.847418,21:8.847418):6.649464):8.400522,(((31:13.546199,(((32:1.771925,(33:1.386118,35:1.386118):0.385807):0.843418,36:2.615343):1.500350,30:4.115693):9.430506):1.867326,(37:9.243013,34:9.243013):6.170511):8.144947,(39:21.383739,(19:14.339933,(22:9.933804,16:9.933803):4.406129):7.043806):2.174734):0.338931):1.645877,(28:3.423317,29:3.423317):22.119964):1.071132,(((25:2.594148,24:2.594148):14.556421,(23:15.166512,20:15.166512):1.984058):4.282629,18:21.433199):5.181214):0.514817,27:27.129229):0.795427):11.178142,(71:24.800000,(70:22.520346,(72:15.223127,69:15.223127):7.297220):2.279653):14.302799):4.914997,15:44.017795):12.439403):8.242801,(((13:1.474961,14:1.474961):8.631162,11:10.106123):13.926166,12:24.032288):40.667711):9.207762,((55:28.615086,(((59:7.729155,60:7.729157):1.306701,58:9.035856):1.145948,57:10.181804):18.433281):11.784914,(((56:6.956900,49:6.956900):7.127095,(((50:9.079412,(45:5.080869,(47:4.440251,46:4.440251):0.640618):3.998543):1.324093,54:10.403504):0.864385,48:11.267889):2.816106):0.731647,((52:0.893751,53:0.893751):5.798169,51:6.691921):8.123721):25.584358):33.507762):7.344467,(((((66:6.979076,(65:6.747855,(61:6.699265,63:6.699264):0.048591):0.231221):0.220924,(68:6.623192,((64:5.628505,62:5.628505):0.597329,67:6.225835):0.397357):0.576808):20.253763,73:27.453763):16.864195,41:44.317957):2.306967,((4:10.797049,(7:4.900000,(6:4.028476,(5:3.298957,10:3.298957):0.729519):0.871524):5.897049):6.123748,((9:2.995791,8:2.995790):10.513553,((2:2.625339,3:2.625339):8.974662,1:11.599999):1.909344):3.411452):29.704128):34.627305);
tree 76 = ((((((82:24.899204,((44:6.697261,42:6.697261):1.735482,43:8.432743):16.466461):9.000796,((74:15.321893,(80:13.999894,(75:11.988309,81:11.988310):2.011584):1.322000):8.511222,((76:13.178548,(78:3.021446,77:3.021446):10.157101):2.558514,79:15.737062):8.096053):10.066885):22.646448,((((17:9.740303,26:9.740304):18.263700,(((((39:21.754006,(19:14.568694,(22:10.083100,16:10.083100):4.485595):7.185312):2.231314,(((31:13.572388,(((32:1.872476,(33:1.504417,35:1.504417):0.368059):0.814671,36:2.687148):1.519195,30:4.206343):9.366045):1.832929,(37:9.179547,34:9.179547):6.225771):8.341887,(40:15.584672,(38:9.121482,21:9.121482):6.463189):8.162533):0.238115):1.661813,(28:2.940761,29:2.940761):22.706372):1.077204,(((25:2.653893,24:2.653893):14.411442,(23:15.014029,20:15.014029):2.051307):4.931638,18:21.996974):4.727363):0.534771,27:27.259108):0.744895):10.904860,(71:24.800000,(70:22.438187,(72:15.185488,69:15.185488):7.252699):2.361813):14.108863):5.056145,15:43.965008):12.581440):8.153552,(((13:1.502354,14:1.502354):8.753720,11:10.256074):13.934302,12:24.190376):40.509624):9.741573,((55:29.055482,(((59:7.761938,60:7.761937):1.283773,58:9.045710):1.096802,57:10.142511):18.912971):11.344518,(((56:6.098283,49:6.098283):7.540394,((52:0.970369,53:0.970369):5.195900,51:6.166270):7.472407):0.599354,(((50:8.763921,(45:4.866704,(47:4.363827,46:4.363827):0.502876):3.897218):1.942772,54:10.706694):0.487321,48:11.194015):3.044016):26.161969):34.041573):6.709411,(((((66:6.978886,(65:6.751475,(61:6.704120,63:6.704120):0.047353):0.227411):0.221115,(68:6.613417,((64:5.585876,62:5.585875):0.621800,67:6.207675):0.405741):0.586583):20.549046,73:27.749046):17.064866,41:44.813912):1.522724,((4:10.144297,(7:4.900000,(6:4.001570,(5:3.229141,10:3.229141):0.772430):0.898429):5.244297):6.588097,((9:2.821893,8:2.821892):10.676453,((2:2.699835,3:2.699835):8.900164,1:11.600000):1.898347):3.234048):29.604241):34.814348);
tree 77 = ((((((82:24.913854,((44:6.503238,42:6.503238):1.873968,43:8.377206):16.536647):8.986146,((74:15.157352,(80:13.905912,(75:11.975435,81:11.975435):1.930478):1.251439):7.740777,((76:13.473463,(78:3.066188,77:3.066188):10.407275):2.597237,79:16.070701):6.827428):11.001871):23.689436,((((17:9.513648,26:9.513647):18.392516,(((((39:21.884299,(19:14.735040,(22:10.195779,16:10.195779):4.539261):7.149259):2.231156,(((31:13.896945,(((32:1.777632,(35:1.263335,33:1.263335):0.514296):0.884534,36:2.662166):1.583875,30:4.246041):9.650904):2.026943,(37:8.158932,34:8.158932):7.764955):7.886851,(40:15.609444,(38:9.135279,21:9.135279):6.474166):8.201294):0.304717):1.593334,(28:2.946460,29:2.946460):22.762329):0.859413,(((25:2.660387,24:2.660387):14.355501,(23:14.977543,20:14.977543):2.038345):4.145002,18:21.160890):5.407312):0.556666,27:27.124868):0.781296):11.436091,(71:24.800000,(70:22.453704,(72:15.395022,69:15.395023):7.058681):2.346296):14.542255):5.483450,15:44.825705):12.763731):7.110564,(((13:1.501166,14:1.501166):8.760085,11:10.261250):13.941580,12:24.202830):40.497169):9.551271,((55:29.323434,(((59:7.448130,60:7.448128):1.419722,58:8.867852):1.153556,57:10.021408):19.302026):11.076566,((((52:1.075210,53:1.075210):4.355751,51:5.430961):7.846313,(56:6.047600,49:6.047600):7.229675):0.540398,(((50:8.288046,(45:4.941371,(47:4.245264,46:4.245264):0.696107):3.346674):1.825574,54:10.113619):0.752044,48:10.865664):2.952009):26.582328):33.851271):7.619780,(((((66:6.976615,(65:6.747849,(61:6.694152,63:6.694153):0.053697):0.228766):0.223384,(68:6.995294,((64:5.944398,62:5.944398):0.678841,67:6.623239):0.372055):0.204706):21.241690,73:28.441690):16.517111,41:44.958802):1.457894,((4:9.875964,(7:4.900000,(6:3.996809,(5:3.225356,10:3.225356):0.771453):0.903191):4.975964):6.079006,((9:2.805714,8:2.805714):10.631668,((2:2.667504,3:2.667504):8.932496,1:11.600000):1.837382):2.517588):30.461725):35.454356);
tree 78 = ((((12:25.314178,((13:1.658911,14:1.658911):8.509887,11:10.168798):15.145379):39.385823,(((((27:27.491259,(((29:3.295913,28:3.295913):22.634123,((((37:8.546722,34:8.546722):7.016275,(((36:2.904308,((35:1.454374,33:1.454375):0.303420,32:1.757794):1.146513):1.476279,30:4.380586):9.547699,31:13.928285):1.634712):7.930358,(40:16.813086,(38:9.254131,21:9.254131):7.558956):6.680268):0.395009,(39:20.160980,(19:14.837171,(16:9.690935,22:9.690935):5.146236):5.323808):3.727384):2.041673):1.207562,(((24:2.788835,25:2.788834):14.392166,(20:15.454144,23:15.454144):1.726856):3.283136,18:20.464136):6.673463):0.353660):0.819605,(26:10.531698,17:10.531698):17.779166):10.518707,(71:24.800000,(70:22.949351,(72:14.259071,69:14.259071):8.690281):1.850649):14.029570):3.557892,15:42.387462):13.128256,(((((77:3.009597,78:3.009597):9.611465,76:12.621062):2.589514,79:15.210576):8.553503,(74:15.679502,(80:14.038471,(81:12.135899,75:12.135899):1.902572):1.641031):8.084577):10.135921,(82:24.258352,((42:6.638709,44:6.638710):1.878155,43:8.516864):15.741488):9.641648):21.615718):9.184282):10.215208,(((57:9.942958,(58:8.575820,(60:7.802344,59:7.802344):0.773477):1.367137):22.016963,55:31.959921):8.440079,(((49:7.458619,56:7.458619):6.106493,(48:10.676971,((50:7.792441,((47:4.010181,46:4.010181):0.526372,45:4.536554):3.255888):2.374464,54:10.166905):0.510066):2.888141):2.113643,(51:5.414593,(53:0.994933,52:0.994933):4.419660):10.264163):24.721244):34.515208):7.662907,(((73:29.750014,(((61:6.563966,(66:6.448693,65:6.448692):0.115274):0.121299,63:6.685265):0.514735,((67:6.653297,(64:5.733104,62:5.733104):0.920192):0.151503,68:6.804799):0.395201):22.550014):16.380888,41:46.130902):2.177858,(((7:4.900000,((6:3.362711,5:3.362711):0.949557,10:4.312268):0.587732):4.606723,4:9.506722):6.535977,((8:3.003790,9:3.003789):10.412630,((2:3.295805,3:3.295804):7.801848,1:11.097653):2.318767):2.626280):32.266059):34.269355);
tree 79 = ((((((82:24.945301,((44:6.430465,42:6.430465):2.163617,43:8.594082):16.351219):8.954699,((74:15.061862,(80:14.211662,(75:12.114892,81:12.114892):2.096769):0.850201):8.226756,((76:13.890220,(78:3.144863,77:3.144863):10.745357):2.348346,79:16.238565):7.050053):10.611382):23.085794,((((17:9.652393,26:9.652393):18.612615,(((((39:21.691217,(19:14.702201,(22:9.644509,16:9.644508):5.057693):6.989015):2.523457,(((31:13.995594,(((32:1.904321,(35:1.355414,33:1.355414):0.548907):0.616242,36:2.520562):1.699651,30:4.220213):9.775380):2.031837,(37:8.231709,34:8.231709):7.795723):7.715879,(40:15.408633,(38:8.431235,21:8.431235):6.977398):8.334678):0.471363):1.829335,(28:2.532648,29:2.532648):23.511361):0.962451,(((25:2.647633,24:2.647633):14.670464,(23:14.850140,20:14.850140):2.467956):3.940585,18:21.258681):5.747779):0.458279,27:27.464739):0.800269):11.735457,(71:24.800000,(70:22.414132,(72:15.168666,69:15.168666):7.245465):2.385869):15.200465):4.837443,15:44.837908):12.147886):7.714206,(((13:1.528635,14:1.528635):8.920078,11:10.448712):14.821606,12:25.270318):39.429682):9.845860,((55:30.118200,(((59:7.050039,60:7.050039):1.008687,58:8.058726):1.450191,57:9.508918):20.609282):10.281800,(((52:1.001372,53:1.001372):5.775611,51:6.776982):7.498504,((56:6.443675,49:6.443675):6.838230,(((50:8.381822,(45:4.247942,(47:4.008277,46:4.008276):0.239665):4.133880):1.495878,54:9.877700):0.674974,48:10.552674):2.729231):0.993581):26.124514):34.145860):7.729027,(((((66:6.708437,(65:6.587563,(61:6.441077,63:6.441077):0.146486):0.120874):0.491564,(68:6.973891,((64:5.795955,62:5.795955):0.798475,67:6.594431):0.379461):0.226109):21.643244,73:28.843244):16.941402,41:45.784646):1.646053,((4:9.747773,(7:4.900000,(6:4.073865,(5:3.301930,10:3.301930):0.771935):0.826135):4.847773):6.701119,((9:2.943733,8:2.943733):10.649678,((2:3.260716,3:3.260716):8.339285,1:11.599999):1.993411):2.855481):30.981807):34.844188);
tree 80 = ((((((82:24.916497,((44:6.353925,42:6.353925):2.160548,43:8.514473):16.402024):8.983503,((74:15.603893,(80:14.226006,(75:12.115908,81:12.115907):2.110098):1.377887):8.043659,((76:13.216297,(78:3.106808,77:3.106808):10.109490):2.528719,79:15.745017):7.902536):10.252448):22.718670,((((17:9.637510,26:9.637509):18.411564,(((((39:21.637534,(19:14.856288,(22:10.055523,16:10.055523):4.800764):6.781246):2.435182,(((31:14.166035,(((32:1.940533,(35:1.539642,33:1.539642):0.400892):0.802692,36:2.743225):1.452018,30:4.195243):9.970792):2.122482,(37:8.325415,34:8.325415):7.963102):7.612260,(40:16.032936,(38:7.989661,21:7.989661):8.043276):7.867841):0.171939):1.801343,(28:3.509907,29:3.509907):22.364152):0.918056,(((25:2.713988,24:2.713987):14.569036,(23:14.799394,20:14.799394):2.483630):3.929673,18:21.212696):5.579419):0.430338,27:27.222454):0.826620):12.008936,(71:24.800000,(70:22.355464,(72:14.838988,69:14.838988):7.516475):2.444536):15.258009):4.421926,15:44.479935):12.138736):8.081330,(((13:1.510249,14:1.510249):8.941135,11:10.451384):14.794046,12:25.245431):39.454569):9.779038,((55:29.954793,(((59:7.021736,60:7.021736):0.990796,58:8.012532):0.770434,57:8.782965):21.171827):10.445207,(((52:1.141146,53:1.141146):5.159812,51:6.300957):7.887081,((56:6.253376,49:6.253376):7.058991,(((50:8.217022,(45:4.036830,(47:3.824882,46:3.824882):0.211948):4.180192):1.473956,54:9.690977):0.656520,48:10.347496):2.964869):0.875672):26.211962):34.079038):7.721056,(((((66:6.916507,(65:6.791898,(61:6.694345,63:6.694345):0.097553):0.124609):0.283493,(68:6.939791,((64:5.863072,62:5.863072):0.720223,67:6.583295):0.356496):0.260209):21.548596,73:28.748595):16.843023,41:45.591617):1.646541,((4:10.005174,(7:4.900000,(6:3.879892,(5:3.115027,10:3.115027):0.764864):1.020109):5.105174):6.347513,((9:2.966378,8:2.966378):10.694147,((2:3.227144,3:3.227144):8.372856,1:11.599999):2.060526):2.692161):30.885473):34.961934);
tree 81 = ((((12:25.218786,((13:1.363151,14:1.363151):8.649968,11:10.013120):15.205666):39.481214,(((((27:27.305616,(((29:2.659422,28:2.659422):23.407492,((((37:9.013970,34:9.013970):7.710556,(((36:3.000597,((35:1.434983,33:1.434983):0.460869,32:1.895852):1.104745):1.448161,30:4.448758):9.566107,31:14.014864):2.709661):6.961179,(40:15.692522,(38:9.337606,21:9.337606):6.354916):7.993182):0.375583,(39:20.260075,(19:15.009688,(16:9.391535,22:9.391535):5.618154):5.250387):3.801213):2.005627):0.769957,(((23:14.871149,20:14.871149):1.494964,(24:2.886750,25:2.886750):13.479363):4.359384,18:20.725497):6.111375):0.468744):0.819933,(26:10.470718,17:10.470718):17.654831):10.863724,(71:24.800000,(70:22.770884,(72:13.998522,69:13.998521):8.772363):2.029116):14.189273):3.671001,15:42.660273):13.249438,(((((77:2.876377,78:2.876377):9.535413,76:12.411790):2.526865,79:14.938655):8.189867,(74:15.084262,(80:13.952593,(81:12.117360,75:12.117359):1.835234):1.131669):8.044260):10.771478,(82:24.284660,((42:6.310813,44:6.310813):2.304969,43:8.615782):15.668877):9.615340):22.009711):8.790289):9.217179,(((57:9.616996,(58:7.974398,(60:7.206529,59:7.206529):0.767870):1.642597):19.656634,55:29.273630):11.126370,(((49:7.785852,56:7.785852):5.846727,(48:9.623315,((50:8.187482,((47:4.106342,46:4.106342):0.554779,45:4.661121):3.526361):1.126539,54:9.314020):0.309294):4.009264):2.664394,(51:4.955429,(53:0.621809,52:0.621809):4.333620):11.341543):24.103028):33.517179):7.823773,(((73:29.436141,(((61:6.540749,(66:6.350801,65:6.350802):0.189947):0.140220,63:6.680969):0.519031,((67:6.562700,(64:5.788027,62:5.788026):0.774674):0.379133,68:6.941833):0.258167):22.236141):16.216340,41:45.652480):2.158591,(((7:4.900000,((6:3.495937,5:3.495937):0.608307,10:4.104245):0.795755):5.218194,4:10.118194):6.582579,((8:2.945640,9:2.945640):10.256056,((2:4.786788,3:4.786787):6.201714,1:10.988502):2.213194):3.499077):31.110298):33.929880);
tree 82 = ((((((82:24.531403,((44:6.236400,42:6.236400):2.073789,43:8.310188):16.221213):9.368597,((74:15.848364,(80:14.333702,(75:12.130173,81:12.130174):2.203528):1.514662):7.849136,((76:13.983712,(78:3.018735,77:3.018735):10.964977):2.110009,79:16.093721):7.603779):10.202500):22.722901,((((17:9.844697,26:9.844697):17.630304,(((((39:20.813995,(19:14.369243,(22:9.620569,16:9.620569):4.748674):6.444751):2.322607,(((31:13.453010,(((32:2.009013,(35:1.664689,33:1.664690):0.344323):0.743836,36:2.752848):1.452700,30:4.205549):9.247462):1.841582,(37:9.113932,34:9.113932):6.180660):7.668233,(40:16.036391,(38:7.871359,21:7.871359):8.165032):6.926435):0.173776):1.828414,(28:3.227845,29:3.227845):21.737171):0.829360,(((25:2.623846,24:2.623846):14.609763,(23:14.739902,20:14.739902):2.493707):3.375343,18:20.608953):5.185423):0.417070,27:26.211446):1.263554):12.220069,(71:24.800000,(70:22.809625,(72:13.688606,69:13.688605):9.121019):1.990375):14.895069):4.531429,15:44.226498):12.396403):8.077099,(((13:1.498323,14:1.498323):8.874311,11:10.372633):14.763468,12:25.136101):39.563898):9.603886,(((((59:7.415050,60:7.415050):1.010033,58:8.425083):0.649423,57:9.074506):18.534877,55:27.609384):12.790617,(((56:5.707974,49:5.707974):6.971884,(((50:7.944739,((47:3.521738,46:3.521738):0.617761,45:4.139499):3.805240):1.307102,54:9.251840):1.102433,48:10.354273):2.325585):3.022341,((52:1.129811,53:1.129811):5.741317,51:6.871127):8.831071):24.697801):33.903886):7.650415,(((((66:6.913661,(65:6.738691,(61:6.638113,63:6.638113):0.100578):0.174970):0.286339,(68:6.817352,((64:5.575069,62:5.575068):1.043467,67:6.618536):0.198816):0.382648):20.663185,73:27.863184):18.155446,41:46.018631):1.347142,((4:10.028412,(7:4.900000,(6:3.965984,(5:3.099479,10:3.099479):0.866505):0.934016):5.128413):6.588072,((9:3.158892,8:3.158892):10.926832,((2:4.144096,3:4.144096):7.455904,1:11.600000):2.485724):2.530761):30.749289):34.588528);
tree 83 = ((((((82:24.521824,((44:6.224036,42:6.224036):2.079437,43:8.303473):16.218351):9.378176,((74:15.663075,(80:14.236010,(75:12.115075,81:12.115075):2.120935):1.427065):7.772469,((76:13.594343,(78:2.965706,77:2.965706):10.628637):2.042029,79:15.636372):7.799172):10.464456):23.977173,((((17:10.245590,26:10.245590):17.336344,(((((39:21.090930,(19:14.293079,(22:9.202470,16:9.202470):5.090609):6.797851):2.208207,(((31:13.781997,(((32:2.019101,(35:1.386927,33:1.386927):0.632174):0.751024,36:2.770125):1.484469,30:4.254594):9.527403):1.647522,(37:8.979003,34:8.979003):6.450515):7.695783,(40:16.048947,(38:7.156718,21:7.156718):8.892230):7.076354):0.173835):1.790510,(28:3.236128,29:3.236128):21.853520):0.820473,(((25:2.712356,24:2.712356):13.437328,(23:13.931562,20:13.931562):2.218123):4.387712,18:20.537397):5.372723):0.417860,27:26.327980):1.253954):12.029965,(71:24.800000,(70:22.729356,(72:13.453828,69:13.453828):9.275528):2.070644):14.811899):4.587815,15:44.199714):13.677458):6.822827,(((13:1.708427,14:1.708427):8.595082,11:10.303509):14.957993,12:25.261503):39.438498):9.591327,(((((59:7.502403,60:7.502403):1.408458,58:8.910861):0.316973,57:9.227834):20.132300,55:29.360134):11.039866,(((56:5.760028,49:5.760028):7.083719,(((50:7.977501,((47:3.522387,46:3.522387):0.667650,45:4.190037):3.787464):1.292726,54:9.270227):1.181201,48:10.451428):2.392319):3.158121,(51:5.804309,(52:0.871827,53:0.871827):4.932482):10.197559):24.398132):33.891327):7.646299,(((((66:6.913154,(65:6.736969,(61:6.670131,63:6.670131):0.066838):0.176185):0.286846,(68:6.817264,((64:5.884917,62:5.884916):0.671103,67:6.556020):0.261244):0.382736):20.353828,73:27.553828):18.122815,41:45.676643):1.380787,((4:9.910639,(7:4.900000,(6:3.962929,(5:3.096749,10:3.096749):0.866181):0.937071):5.010639):6.673490,((9:3.171003,8:3.171003):10.943359,((2:3.928910,3:3.928910):7.671090,1:11.600000):2.514363):2.469766):30.473301):34.880195);
tree 84 = ((((((82:24.457045,((44:6.161254,42:6.161254):2.047306,43:8.208561):16.248485):9.442955,((74:15.618701,(80:14.209100,(75:12.121023,81:12.121024):2.088075):1.409602):7.695887,((76:13.483551,(78:2.945712,77:2.945712):10.537838):2.031071,79:15.514621):7.799968):10.585411):23.755364,((((17:10.195394,26:10.195394):17.387656,(((((40:15.138698,(38:7.521084,21:7.521084):7.617613):7.961728,(((31:13.549324,(((32:1.729149,(35:1.400032,33:1.400032):0.329116):1.209373,36:2.938521):1.398201,30:4.336723):9.212601):1.666502,(37:8.869960,34:8.869960):6.345865):7.642511,(39:20.740769,(19:14.595719,(22:9.410176,16:9.410177):5.185542):6.145050):2.117567):0.242090):1.710486,(28:3.201510,29:3.201510):21.609402):1.138527,(((25:2.686679,24:2.686679):13.456588,(23:13.910148,20:13.910148):2.233120):4.392898,18:20.536166):5.413272):0.400468,27:26.349907):1.233142):11.899407,(71:24.800000,(70:22.708360,(72:13.440217,69:13.440217):9.268142):2.091641):14.682457):4.530849,15:44.013306):13.642058):7.044636,(((13:1.710220,14:1.710220):8.126076,11:9.836297):14.966983,12:24.803280):39.896721):9.398416,((55:30.048101,(((59:7.182683,60:7.182682):1.156827,58:8.339509):0.904850,57:9.244360):20.803741):10.351899,(((56:7.584347,49:7.584347):5.663697,(((50:7.340542,((47:3.815930,46:3.815931):0.425292,45:4.241223):3.099318):1.530081,54:8.870623):0.465524,48:9.336146):3.911897):3.219760,(51:5.873352,(52:1.033990,53:1.033990):4.839362):10.594451):23.932196):33.698416):7.570903,(((((66:6.693321,(65:6.584119,(61:6.374804,63:6.374804):0.209316):0.109201):0.506679,(68:6.830045,((64:5.960327,62:5.960327):0.619471,67:6.579799):0.250246):0.369955):20.080599,73:27.280600):17.439392,41:44.719990):1.477994,((4:10.011275,(7:4.900000,(6:3.958584,(5:3.091507,10:3.091507):0.867078):0.941415):5.111274):7.014322,((9:3.198878,8:3.198878):10.786015,((2:3.875825,3:3.875826):7.724175,1:11.599999):2.384893):3.040703):29.172387):35.471335);
tree 85 = ((((12:25.267804,((13:1.381553,14:1.381553):8.775116,11:10.156670):15.111135):39.432196,(((((27:27.311847,(((29:2.926158,28:2.926158):22.590910,((((37:8.896808,34:8.896808):7.556656,(((36:2.976618,((35:1.618079,33:1.618079):0.478092,32:2.096170):0.880447):1.743887,30:4.720505):9.030554,31:13.751059):2.702405):6.967078,(40:15.197435,(38:9.760841,21:9.760841):5.436593):8.223106):0.190030,(39:21.051414,(19:15.071857,(16:9.670188,22:9.670188):5.401669):5.979557):2.559158):1.906496):1.306880,(((23:15.006573,20:15.006573):1.519726,(24:2.969038,25:2.969038):13.557261):4.122562,18:20.648862):6.175086):0.487899):0.549795,(26:10.091942,17:10.091942):17.769700):10.542222,(71:24.800000,(70:22.482304,(72:13.823008,69:13.823008):8.659297):2.317696):13.603865):3.546353,15:41.950218):13.705150,(((((77:3.030056,78:3.030056):9.821440,76:12.851496):2.309152,79:15.160648):7.858413,(74:15.699433,(80:14.201881,(81:12.103174,75:12.103174):2.098708):1.497551):7.319627):10.880940,(82:24.146064,((42:5.922528,44:5.922528):2.535853,43:8.458380):15.687682):9.753936):21.755369):9.044631):9.407303,(((57:10.362469,(58:8.624831,(60:7.743532,59:7.743532):0.881298):1.737638):18.151264,55:28.513734):11.886266,(((49:9.215936,56:9.215936):5.490308,(48:10.493607,((50:7.708441,((47:4.034523,46:4.034523):0.944410,45:4.978933):2.729507):1.354370,54:9.062810):1.430797):4.212636):2.746652,(51:5.129864,(53:1.058581,52:1.058581):4.071283):12.323032):22.947105):33.707303):7.773781,(((73:27.801055,(((61:6.493254,(66:6.412312,65:6.412313):0.080941):0.151341,63:6.644593):0.555406,((67:6.639718,(64:5.873151,62:5.873151):0.766568):0.212781,68:6.852499):0.347501):20.601055):17.743240,41:45.544295):2.174191,(((7:4.900000,((6:3.667813,5:3.667813):0.589760,10:4.257573):0.642427):6.026371,4:10.926371):5.810611,((8:2.757985,9:2.757985):10.394631,((2:4.571053,3:4.571052):6.564379,1:11.135431):2.017185):3.584366):30.981503):34.162599);
tree 86 = ((((((82:25.205962,((44:6.018199,42:6.018199):2.401493,43:8.419692):16.786270):8.694038,((74:15.535976,(80:14.207154,(75:12.124357,81:12.124357):2.082798):1.328821):8.363017,((76:13.484828,(78:2.967340,77:2.967340):10.517487):1.974012,79:15.458840):8.440153):10.001007):23.892705,((((17:10.480011,26:10.480011):18.094588,((((((40:16.222649,(38:8.003587,21:8.003587):8.219061):7.299949,((31:13.653981,(((32:1.836429,(35:1.430437,33:1.430437):0.405992):1.330929,36:3.167358):1.369445,30:4.536803):9.117177):2.278960,(37:9.593596,34:9.593596):6.339345):7.589657):0.179831,(39:21.516809,(19:15.228191,(22:10.154994,16:10.154994):5.073196):6.288618):2.185620):1.810879,(28:3.463274,29:3.463274):22.050034):1.206552,(((25:2.788802,24:2.788802):14.071027,(23:14.481231,20:14.481231):2.378598):4.780068,18:21.639897):5.079962):0.598525,27:27.318384):1.256215):12.345696,(71:24.800000,(70:22.519802,(72:13.279315,69:13.279315):9.240487):2.280198):16.120295):4.112376,15:45.032670):12.760035):6.907295,(((13:1.831780,14:1.831780):7.795727,11:9.627508):15.272319,12:24.899827):39.800173):9.890855,((55:27.220005,(((59:7.345515,60:7.345516):0.838632,58:8.184147):0.925583,57:9.109729):18.110276):13.179995,(((56:7.793548,49:7.793548):5.862496,(((50:7.752530,((47:3.824982,46:3.824982):0.420168,45:4.245150):3.507380):1.561733,54:9.314263):0.358261,48:9.672524):3.983520):0.813642,(51:5.436761,(52:0.860800,53:0.860800):4.575960):9.032925):25.930314):34.190855):7.065897,(((((66:6.921622,(65:6.666362,(61:6.516064,63:6.516063):0.150298):0.255259):0.278378,(68:6.842780,((64:5.778312,62:5.778312):0.628804,67:6.407115):0.435665):0.357220):20.318908,73:27.518907):17.898413,41:45.417321):0.988701,((4:9.725124,(7:4.900000,(6:3.860428,(5:3.191959,10:3.191959):0.668469):1.039572):4.825125):7.017521,((9:3.092547,8:3.092547):10.524598,((2:3.958641,3:3.958641):7.641359,1:11.600001):2.017144):3.125501):29.663376):35.250731);
tree 87 = ((((((82:25.205252,((44:6.009138,42:6.009138):2.418154,43:8.427292):16.777960):8.694748,((74:15.566324,(80:14.226300,(75:12.128742,81:12.128742):2.097558):1.340024):7.404001,((76:13.300594,(78:2.944299,77:2.944299):10.356295):1.896698,79:15.197293):7.773033):10.929674):23.866212,((((17:10.338766,26:10.338767):18.175496,((((((40:16.606341,(38:7.825619,21:7.825619):8.780722):6.836282,((31:13.678512,(((32:1.760438,(35:1.385678,33:1.385678):0.374760):1.183124,36:2.943562):1.695736,30:4.639298):9.039214):2.189930,(37:9.559187,34:9.559187):6.309255):7.574182):0.180623,(39:21.429206,(19:15.101627,(22:10.241381,16:10.241382):4.860245):6.327579):2.194041):1.761069,(28:3.451023,29:3.451023):21.933293):1.169632,(((25:2.860811,24:2.860811):13.938416,(23:14.439808,20:14.439808):2.359420):4.806939,18:21.606167):4.947781):0.514007,27:27.067954):1.446309):12.379799,(71:24.800000,(70:22.514340,(72:13.275582,69:13.275582):9.238759):2.285660):16.094062):4.111167,15:45.005229):12.760983):6.933788,(((13:1.673963,14:1.673963):7.777204,11:9.451167):14.905700,12:24.356868):40.343132):9.897236,((55:27.867006,(((59:7.517074,60:7.517074):1.126708,58:8.643783):1.281488,57:9.925272):17.941735):12.532994,(((56:7.802585,49:7.802585):6.334073,(((50:8.299323,((47:3.715618,46:3.715618):0.417169,45:4.132787):4.166536):1.744819,54:10.044142):0.275097,48:10.319239):3.817419):0.338702,(51:5.509351,(52:0.894819,53:0.894819):4.614532):8.966008):25.924641):34.197236):7.070836,(((((66:6.916543,(65:6.655409,(61:6.610960,63:6.610960):0.044448):0.261135):0.283457,(68:6.841094,((64:5.689405,62:5.689405):0.715274,67:6.404679):0.436415):0.358906):20.755532,73:27.955532):17.672735,41:45.628266):1.116650,((4:9.425129,(7:4.900000,(6:3.860132,(5:3.196367,10:3.196367):0.663765):1.039867):4.525128):7.387518,((9:3.075953,8:3.075952):10.766472,((2:3.088984,3:3.088985):8.511016,1:11.600000):2.242424):2.970222):29.932270):34.923156);
tree 88 = ((((12:25.992303,((13:1.383371,14:1.383371):8.705904,11:10.089275):15.903027):38.707697,(((((27:27.441829,(((29:3.187314,28:3.187314):22.594099,((((37:9.403012,34:9.403012):6.374394,(((36:2.606029,((35:1.410862,33:1.410862):0.502345,32:1.913207):0.692822):1.962272,30:4.568301):9.019411,31:13.587712):2.189693):7.937805,(40:15.415824,(38:9.008581,21:9.008581):6.407243):8.299386):0.641242,(39:21.607282,(19:15.316134,(16:10.025548,22:10.025547):5.290587):6.291148):2.749170):1.424961):1.154655,(18:20.000000,((23:15.451529,(24:3.024732,25:3.024732):12.426797):1.870028,20:17.321557):2.678443):6.936068):0.505761):0.563395,(26:9.964358,17:9.964358):18.040865):11.029008,(71:24.800000,(70:22.464327,(72:13.769965,69:13.769965):8.694361):2.335674):14.234232):3.666400,15:42.700632):14.081706,(((((77:2.876901,78:2.876901):9.886944,76:12.763844):2.236587,79:15.000432):8.279294,(74:15.678564,(80:14.170822,(81:11.964205,75:11.964205):2.206617):1.507742):7.601162):10.620274,(82:24.771203,((42:6.491054,44:6.491053):2.213453,43:8.704507):16.066697):9.128797):22.882338):7.917662):9.562270,(((57:10.063031,(58:7.978367,(60:7.095295,59:7.095294):0.883072):2.084665):20.641491,55:30.704521):9.695479,(((49:9.659096,56:9.659096):6.138307,(54:10.947160,((50:7.901967,((47:4.201091,46:4.201091):0.942067,45:5.143158):2.758808):1.142970,48:9.044937):1.902223):4.850244):1.706911,(51:5.300028,(53:1.033777,52:1.033777):4.266252):12.204287):22.895684):33.862270):8.697487,(((73:27.971663,(((61:6.473518,(66:6.394409,65:6.394409):0.079108):0.144866,63:6.618383):0.581616,((67:6.457480,(64:5.709538,62:5.709538):0.747942):0.205549,68:6.663029):0.536971):20.771663):18.135254,41:46.106916):2.245938,(((7:4.900000,((6:3.123344,5:3.123344):1.151536,10:4.274879):0.625121):7.810718,4:12.710718):5.074184,((8:2.758456,9:2.758457):10.841544,((2:4.995534,3:4.995534):6.471081,1:11.466616):2.133385):4.184902):30.567952):34.606903);
tree 89 = ((((12:25.038143,((13:1.390070,14:1.390070):8.769528,11:10.159597):14.878546):39.661857,(((((27:27.541404,(((29:3.194114,28:3.194114):22.707840,((((37:9.324248,34:9.324248):6.416734,(((36:2.485058,((35:1.444219,33:1.444220):0.532883,32:1.977102):0.507956):1.984698,30:4.469757):9.087699,31:13.557456):2.183526):8.006418,(40:15.414450,(38:8.999140,21:8.999140):6.415311):8.332950):0.648410,(39:21.610601,(19:15.304289,(16:10.172116,22:10.172116):5.132174):6.306312):2.785209):1.506145):1.155623,(((23:15.428984,(24:2.935330,25:2.935330):12.493654):1.877383,20:17.306367):3.618619,18:20.924986):6.132592):0.483826):0.797493,(26:10.011015,17:10.011015):18.327882):10.454184,(71:24.800000,(70:22.466924,(72:13.644139,69:13.644139):8.822785):2.333076):13.993081):3.225302,15:42.018383):12.972865,(((((77:2.879570,78:2.879570):9.936663,76:12.816233):2.278832,79:15.095065):8.192956,(74:15.663117,(80:14.155234,(81:11.962875,75:11.962875):2.192360):1.507882):7.624904):10.611978,(82:24.770474,((42:6.499816,44:6.499817):2.208404,43:8.708220):16.062254):9.129526):21.091248):9.708752):9.536051,(((57:10.298634,(58:8.488244,(60:7.602243,59:7.602244):0.886001):1.810390):20.216107,55:30.514741):9.885259,(((49:8.531171,56:8.531171):6.836733,(((50:7.919335,((47:4.268240,46:4.268241):0.602100,45:4.870340):3.048994):1.423140,48:9.342475):2.519779,54:11.862254):3.505651):3.374715,(51:5.262442,(53:0.988723,52:0.988723):4.273720):13.480177):21.657381):33.836051):8.437250,(((73:28.242038,(((61:6.489529,(66:6.393701,65:6.393701):0.095829):0.155140,63:6.644670):0.555330,((67:6.431535,(64:5.685685,62:5.685685):0.745850):0.216588,68:6.648123):0.551877):21.042038):17.853732,41:46.095767):2.212151,(((7:4.900000,((6:3.120893,5:3.120893):1.152309,10:4.273201):0.626799):7.783058,4:12.683058):4.940597,((8:2.649951,9:2.649952):10.660668,((2:4.935101,3:4.935101):6.319250,1:11.254350):2.056269):4.313035):30.684265):34.365380);
tree 90 = ((((12:24.904069,((13:1.376959,14:1.376959):8.725663,11:10.102622):14.801446):39.795932,(((((27:27.508457,(((29:3.203658,28:3.203658):22.629459,((((37:9.286889,34:9.286889):6.382336,(((36:2.429647,((35:1.651047,33:1.651047):0.247863,32:1.898910):0.530737):2.077061,30:4.506708):8.954018,31:13.460725):2.208499):7.969958,(40:15.362557,(38:8.975402,21:8.975402):6.387156):8.276626):0.643104,(39:21.235448,(19:15.525411,(16:9.889083,22:9.889083):5.636328):5.710038):3.046839):1.550830):1.184290,(((23:15.414969,(24:2.877134,25:2.877135):12.537834):1.882026,20:17.296994):3.612543,18:20.909537):6.107870):0.491050):0.819330,(26:9.992963,17:9.992962):18.334825):10.462394,(71:24.800000,(70:22.510993,(72:14.093460,69:14.093460):8.417533):2.289007):13.990180):3.218927,15:42.009107):12.948986,(((((77:2.884757,78:2.884757):9.994453,76:12.879210):2.326282,79:15.205492):8.109340,(74:15.671275,(80:14.160827,(81:11.963622,75:11.963622):2.197205):1.510448):7.643558):10.585168,(82:24.735109,((42:6.379816,44:6.379816):2.194969,43:8.574785):16.160324):9.164891):21.058093):9.741907):8.272354,(((57:10.287236,(58:8.846822,(60:8.082127,59:8.082127):0.764695):1.440414):20.082365,55:30.369601):10.030399,(((49:7.879257,56:7.879257):6.465981,(54:11.442057,((50:7.958039,((47:4.102181,46:4.102181):0.652005,45:4.754186):3.203853):1.128439,48:9.086477):2.355579):2.903181):3.858158,(51:6.039350,(53:1.109089,52:1.109089):4.930261):12.164046):22.196605):32.572354):8.048628,(((73:27.114583,(((61:6.482126,(65:6.269611,66:6.269610):0.212517):0.154782,63:6.636907):0.563091,((67:6.443405,(64:5.357066,62:5.357066):1.086339):0.330533,68:6.773938):0.426062):19.914583):18.258413,41:45.372996):2.326744,(((7:4.900000,((6:3.137595,5:3.137595):1.166417,10:4.304012):0.595988):6.153151,4:11.053151):6.357663,((8:2.622789,9:2.622789):10.827509,((2:3.980242,3:3.980241):7.386971,1:11.367213):2.083087):3.960515):30.288926):33.321241);
tree 91 = ((((12:24.753498,((13:1.538538,14:1.538538):8.422151,11:9.960690):14.792808):39.946502,(((((27:27.518504,(((29:3.185753,28:3.185753):22.565264,((((37:9.166785,34:9.166785):6.295151,(((36:2.404402,((35:1.597682,33:1.597682):0.303065,32:1.900747):0.503655):2.094228,30:4.498630):8.828422,31:13.327052):2.134884):8.017540,(40:15.305249,(38:8.924076,21:8.924076):6.381173):8.174227):0.656884,(39:21.026677,(19:15.192771,(16:9.516508,22:9.516509):5.676262):5.833906):3.109682):1.614658):1.249663,(((23:15.314807,(24:2.853781,25:2.853781):12.461027):1.880375,20:17.195182):3.713857,18:20.909039):6.091642):0.517824):0.772117,(26:9.428866,17:9.428865):18.861756):10.352312,(71:24.800000,(70:22.486675,(72:14.036603,69:14.036603):8.450072):2.313325):13.842934):3.183400,15:41.826334):12.850072,(((((77:3.047007,78:3.047007):10.187624,76:13.234630):1.665244,79:14.899875):8.536475,(74:15.544276,(80:13.807512,(81:11.959658,75:11.959658):1.847853):1.736765):7.892073):10.463651,(82:24.642909,((42:6.281850,44:6.281850):2.146798,43:8.428649):16.214261):9.257091):20.776407):10.023593):8.087773,(((57:10.498952,(58:8.163330,(60:7.472591,59:7.472591):0.690739):2.335621):20.705761,55:31.204712):9.195288,(((49:7.791323,56:7.791323):6.389789,(54:11.787395,((50:7.892937,((47:4.149314,46:4.149314):0.663080,45:4.812394):3.080543):1.227823,48:9.120761):2.666634):2.393717):3.816982,(51:5.971046,(53:0.869387,52:0.869387):5.101659):12.027048):22.401906):32.387773):7.961416,(((73:27.016902,(((61:6.411505,(66:6.214191,65:6.214191):0.197315):0.151506,63:6.563011):0.636989,((67:6.479168,(64:5.380476,62:5.380477):1.098691):0.322211,68:6.801379):0.398621):19.816902):18.778093,41:45.794995):2.721957,(((7:4.900000,((6:3.023175,5:3.023175):1.100735,10:4.123909):0.776091):6.094439,4:10.994439):6.347633,((8:2.649952,9:2.649951):10.702107,((2:3.804799,3:3.804800):7.556831,1:11.361629):1.990429):3.990013):31.174880):32.232236);
tree 92 = ((((12:25.968354,((13:1.559581,14:1.559581):8.786165,11:10.345746):15.622607):38.731647,(((((27:27.779746,(((29:3.235357,28:3.235357):22.861403,((((37:9.229868,34:9.229868):6.330377,(((36:2.451319,((35:1.601853,33:1.601853):0.325452,32:1.927304):0.524014):2.134112,30:4.585431):9.443170,31:14.028602):1.531643):8.339985,(40:15.678505,(38:8.921759,21:8.921759):6.756746):8.221725):0.671754,(39:20.355827,(19:14.964665,(16:9.462047,22:9.462048):5.502618):5.391162):4.216158):1.524775):1.177478,(((23:15.275583,(24:2.630658,25:2.630658):12.644925):1.914511,20:17.190094):3.763088,18:20.953182):6.321056):0.505508):1.035627,(26:9.538494,17:9.538494):19.276879):10.250174,(71:24.800000,(70:22.487040,(72:14.067765,69:14.067766):8.419274):2.312960):14.265547):3.366515,15:42.432062):12.619998,(((((77:3.225391,78:3.225391):10.167077,76:13.392468):1.673554,79:15.066022):8.598522,(74:15.558144,(80:13.818710,(81:11.964370,75:11.964370):1.854340):1.739433):8.106400):10.235456,(82:24.719181,((42:6.328092,44:6.328091):2.162773,43:8.490865):16.228317):9.180819):21.152060):9.647940):8.206108,(((57:10.718946,(58:8.396522,(60:7.678204,59:7.678204):0.718318):2.322424):20.635536,55:31.354482):9.045518,(((((50:8.591088,((47:3.679310,46:3.679310):0.498921,45:4.178230):4.412858):1.250516,54:9.841604):0.727482,48:10.569086):3.331508,(49:7.806720,56:7.806720):6.093873):4.241160,(51:6.256288,(53:1.197262,52:1.197262):5.059025):11.885466):22.258247):32.506108):8.018103,(((73:27.270637,(((61:6.419494,(66:6.225471,65:6.225472):0.194022):0.146409,63:6.565903):0.634097,((67:6.504311,(64:5.469161,62:5.469160):1.035151):0.310146,68:6.814457):0.385543):20.070637):19.273125,41:46.543763):2.923804,(((7:4.900000,((6:2.982559,5:2.982559):1.131458,10:4.114018):0.785982):5.675805,4:10.575805):6.826772,((8:2.499906,9:2.499906):10.829518,((2:3.820942,3:3.820943):7.568258,1:11.389200):1.940222):4.073154):32.064990):31.456645);
tree 93 = ((((12:26.565242,((13:1.566186,14:1.566186):8.864703,11:10.430889):16.134353):38.134757,(((((27:27.452942,(((29:3.212841,28:3.212841):22.579127,((((37:9.190171,34:9.190171):6.277780,(((36:2.411098,((35:1.522890,33:1.522890):0.342129,32:1.865019):0.546079):2.146192,30:4.557290):9.403118,31:13.960407):1.507543):8.039970,(40:15.817556,(38:8.518446,21:8.518446):7.299110):7.690365):0.710523,(39:20.163352,(19:14.554241,(16:8.985797,22:8.985797):5.568444):5.609111):4.055091):1.573524):1.207313,(((23:15.326317,(24:2.637342,25:2.637342):12.688975):1.914283,20:17.240600):3.687576,18:20.928176):6.071106):0.453660):1.019189,(26:9.482253,17:9.482253):18.989878):11.414279,(71:24.800000,(70:22.515240,(72:14.210590,69:14.210590):8.304651):2.284759):15.086410):3.338496,15:43.224906):12.244142,(((((77:3.226826,78:3.226826):10.176525,76:13.403351):1.640432,79:15.043783):8.624812,(74:15.560357,(80:13.824285,(81:11.966466,75:11.966467):1.857819):1.736072):8.108238):10.231405,(82:24.738513,((42:6.380440,44:6.380440):2.171863,43:8.552302):16.186211):9.161487):21.569049):9.230951):8.980425,(((57:10.319731,(58:8.398072,(60:7.503019,59:7.503020):0.895053):1.921659):21.011450,55:31.331182):9.068818,(((((50:8.405331,((47:3.885169,46:3.885168):0.208892,45:4.094060):4.311270):1.586836,54:9.992167):0.725784,48:10.717951):2.687222,(49:7.379820,56:7.379820):6.025353):3.005814,(51:6.035602,(53:1.196359,52:1.196359):4.839243):10.375385):23.989013):33.280425):7.811302,(((73:28.178586,(((61:6.449006,(66:6.261329,65:6.261329):0.187677):0.140422,63:6.589429):0.610571,((67:6.523529,(64:5.538218,62:5.538218):0.985312):0.300194,68:6.823724):0.376276):20.978585):16.968149,41:45.146734):2.161913,(((7:4.900000,((6:3.177634,5:3.177634):1.263950,10:4.441583):0.458417):5.640095,4:10.540095):6.761483,((8:2.493107,9:2.493107):10.888078,((2:3.697521,3:3.697520):7.741797,1:11.439317):1.941867):3.920394):30.007069):34.183080);
tree 94 = ((((12:26.661660,((13:1.581901,14:1.581901):8.972486,11:10.554386):16.107274):38.038340,(((((27:27.459631,(((29:3.224647,28:3.224647):22.632149,((((37:9.243088,34:9.243088):6.309881,(((36:2.463280,((35:1.481556,33:1.481557):0.469575,32:1.951132):0.512148):2.058709,30:4.521989):9.555525,31:14.077514):1.475456):8.034856,(40:15.667156,(38:8.365737,21:8.365737):7.301420):7.920670):0.722495,(39:20.494578,(19:14.687198,(16:9.666188,22:9.666188):5.021010):5.807380):3.815743):1.546476):1.180830,(((23:15.267993,(24:2.697739,25:2.697739):12.570255):1.953103,20:17.221096):4.217568,18:21.438664):5.598963):0.422004):0.858483,(26:9.487130,17:9.487131):18.830983):11.560049,(71:24.800000,(70:22.544930,(72:14.328545,69:14.328545):8.216385):2.255071):15.078162):3.382466,15:43.260628):12.297524,(((((77:3.228980,78:3.228980):9.324802,76:12.553782):3.173748,79:15.727530):8.237975,(74:15.637181,(80:13.863590,(81:11.971374,75:11.971374):1.892217):1.773590):8.328324):9.934495,(82:24.764020,((42:5.694543,44:5.694544):2.890609,43:8.585151):16.178868):9.135980):21.658152):9.141848):9.080239,(((57:10.009446,(58:8.105458,(60:7.193156,59:7.193157):0.912302):1.903988):21.369516,55:31.378961):9.021039,(((((50:8.058420,((47:3.989646,46:3.989645):0.217541,45:4.207187):3.851234):1.743752,54:9.802172):0.665988,48:10.468161):1.746220,(49:6.922452,56:6.922452):5.291929):3.062093,(51:4.923156,(53:1.222920,52:1.222920):3.700235):10.353319):25.123526):33.380239):7.855236,(((73:27.879042,(((61:6.431289,(66:6.241127,65:6.241127):0.190161):0.147355,63:6.578644):0.621356,((67:6.537962,(64:5.252602,62:5.252602):1.285360):0.292474,68:6.830436):0.369564):20.679042):17.553889,41:45.432932):1.938195,(((7:4.900000,((6:3.182348,5:3.182348):1.262043,10:4.444391):0.455609):5.619050,4:10.519050):6.659759,((8:2.586261,9:2.586261):10.626185,((2:3.852169,3:3.852168):7.488398,1:11.340567):1.871878):3.966364):30.192317):34.264350);
tree 95 = ((((((82:24.958333,((44:6.397329,42:6.397329):2.124775,43:8.522103):16.436229):8.941667,((74:15.394279,(80:14.215454,(75:12.221442,81:12.221441):1.994012):1.178825):7.767526,((76:12.700794,(78:2.848499,77:2.848499):9.852295):2.569960,79:15.270755):7.891050):10.738195):23.211719,((((17:10.188331,26:10.188332):17.745527,((((((40:15.498047,(38:8.336500,21:8.336500):7.161547):7.929037,((31:13.231007,(((32:1.958032,(33:1.432557,35:1.432557):0.525475):0.929485,36:2.887517):1.136976,30:4.024493):9.206514):2.588945,(37:8.740154,34:8.740154):7.079799):7.607132):0.336633,(39:21.213804,(19:14.954727,(22:8.964339,16:8.964339):5.990388):6.259078):2.549913):1.620897,(28:2.952422,29:2.952422):22.432192):1.072144,(((25:3.011858,24:3.011858):14.479859,(23:15.074416,20:15.074416):2.417302):3.798790,18:21.290507):5.166251):0.790672,27:27.247431):0.686428):12.349236,(71:24.800000,(70:22.430604,(72:13.821137,69:13.821138):8.609465):2.369397):15.483095):5.063648,15:45.346743):11.764977):7.588281,(((13:1.687701,14:1.687701):8.647192,11:10.334893):14.193276,12:24.528170):40.171830):9.391330,((55:31.262440,(((59:8.707515,60:8.707514):1.231342,58:9.938857):2.144012,57:12.082869):19.179571):9.137560,((((50:8.023748,((47:3.755512,46:3.755511):0.287902,45:4.043413):3.980335):0.940199,54:8.963947):1.848871,48:10.812819):3.831705,((56:6.590448,49:6.590448):6.840998,(51:5.685245,(52:1.305406,53:1.305406):4.379839):7.746201):1.213079):25.755476):33.691330):7.034125,(((((66:6.873943,(65:6.732095,(61:6.684807,63:6.684808):0.047287):0.141848):0.326057,(68:6.907503,((64:5.644241,62:5.644242):0.903912,67:6.548153):0.359349):0.292497):22.149442,73:29.349442):16.187378,41:45.536821):1.743185,((4:10.802864,(7:4.900000,(6:3.955081,(5:3.007708,10:3.007708):0.947373):0.944919):5.902864):6.421022,((9:2.718742,8:2.718742):11.266140,((2:2.990510,3:2.990510):8.609490,1:11.600000):2.384881):3.239004):30.056120):33.845450);
tree 96 = ((((((51:4.794194,(53:0.908935,52:0.908935):3.885260):9.128902,(56:7.527896,49:7.527896):6.395200):0.437534,(((50:8.481723,((47:3.938695,46:3.938695):0.787772,45:4.726466):3.755257):1.498477,54:9.980200):0.709248,48:10.689448):3.671182):26.039370,(55:30.958745,(((60:7.150100,59:7.150100):1.101000,58:8.251101):1.187617,57:9.438718):21.520027):9.441255):32.125124,(((15:43.015252,(((70:22.538694,(72:13.718565,69:13.718565):8.820130):2.261305,71:24.800000):14.061634,((27:26.883306,(((((24:2.704257,25:2.704256):12.356365,23:15.060622):2.556348,20:17.616970):3.678969,18:21.295939):5.067925,((29:1.942425,28:1.942425):23.576488,((40:15.180998,(38:8.890034,21:8.890034):6.290964):8.476742,((((22:9.162432,16:9.162432):4.848776,19:14.011209):6.431152,39:20.442360):2.644019,((31:13.258129,(30:4.031255,(36:2.707222,(32:1.854017,(35:1.437413,33:1.437413):0.416604):0.853205):1.324033):9.226874):1.502984,(37:8.299064,34:8.299064):6.462049):8.325266):0.571361):1.861173):0.844951):0.519442):0.559490,(17:9.961333,26:9.961332):17.481463):11.418838):4.153618):12.450387,(((43:7.539469,(44:5.402210,42:5.402210):2.137258):16.415224,82:23.954692):9.918608,((((75:11.932610,81:11.932610):2.074892,80:14.007503):1.220055,74:15.227557):8.351822,((76:12.999844,(77:2.750110,78:2.750110):10.249734):2.151134,79:15.150979):8.428401):10.293920):21.592339):9.234361,(((14:1.417462,13:1.417462):8.400429,11:9.817890):14.828891,12:24.646781):40.053219):7.825124):8.539330,((41:45.031997,(73:29.121712,((66:6.894364,(65:6.702770,(63:6.564749,61:6.564750):0.138020):0.191594):0.305636,(68:6.795820,((64:5.464429,62:5.464429):0.773904,67:6.238332):0.557487):0.404180):21.921712):15.910284):2.336343,((4:10.528822,((6:3.910096,(10:3.055774,5:3.055774):0.854323):0.989904,7:4.900000):5.628821):6.283307,((8:3.195039,9:3.195039):11.015128,((2:3.823644,3:3.823645):7.776355,1:11.600000):2.610168):2.601961):30.556210):33.696115);
tree 97 = ((((12:26.835992,((13:1.570111,14:1.570111):9.632065,11:11.202175):15.633817):37.864008,(((((27:26.963372,(((29:3.442321,28:3.442321):22.091389,((((37:9.371936,34:9.371936):6.084895,(((36:2.849713,((35:1.736458,33:1.736457):0.363035,32:2.099492):0.750220):1.963266,30:4.812978):9.315581,31:14.128558):1.328273):8.183667,(40:15.008011,(38:8.011238,21:8.011238):6.996773):8.632486):0.270318,(39:21.129845,(19:14.939711,(16:9.666756,22:9.666756):5.272954):6.190134):2.780971):1.622894):0.999977,(((23:15.143121,(24:2.676442,25:2.676442):12.466679):1.993243,20:17.136364):4.143516,18:21.279880):5.253807):0.429684):0.964358,(26:9.672407,17:9.672406):18.255323):11.671693,(71:24.800000,(70:22.543601,(72:13.671709,69:13.671709):8.871892):2.256400):14.799422):4.383920,15:43.983342):11.945992,(((((77:3.282242,78:3.282242):9.597114,76:12.879356):2.771508,79:15.650864):6.862165,(74:15.406774,(80:13.764931,(81:12.021046,75:12.021046):1.743885):1.641844):7.106254):11.386971,(82:24.752913,((42:5.802920,44:5.802920):2.747720,43:8.550640):16.202273):9.147087):22.029334):8.770666):9.169071,(((57:10.740374,(58:7.795859,(60:7.465539,59:7.465538):0.330321):2.944515):21.081002,55:31.821375):8.578625,(((((50:7.882070,((47:3.543658,46:3.543658):0.614460,45:4.158117):3.723953):1.142500,54:9.024570):1.506471,48:10.531041):1.977432,(49:7.000118,56:7.000118):5.508355):3.637877,(51:5.449953,(53:1.251810,52:1.251810):4.198143):10.696397):24.253651):33.469071):7.945511,(((73:29.562866,(((61:6.296945,(66:6.160343,65:6.160342):0.136602):0.255760,63:6.552706):0.647295,((67:6.602486,(64:5.972570,62:5.972570):0.629916):0.210224,68:6.812711):0.387289):22.362866):16.421221,41:45.984086):2.005248,(((7:4.900000,((6:3.223364,5:3.223364):1.229928,10:4.453292):0.446708):6.071415,4:10.971415):5.720953,((8:2.781164,9:2.781164):9.523354,((2:4.071120,3:4.071121):6.670919,1:10.742039):1.562478):4.387851):31.296965):33.825247);
tree 98 = ((((12:26.835087,((13:1.558601,14:1.558601):9.593329,11:11.151930):15.683157):37.864913,(((((27:27.142285,(((29:3.445251,28:3.445251):22.247731,((((37:8.708842,34:8.708842):6.382088,(((36:2.871870,((35:1.697125,33:1.697125):0.379699,32:2.076825):0.795045):2.128786,30:5.000655):8.817639,31:13.818294):1.272636):8.149346,(40:15.347469,(38:8.090984,21:8.090984):7.256484):7.892807):0.271941,(39:20.864066,(19:14.825303,(16:9.608590,22:9.608591):5.216713):6.038763):2.648151):2.180765):1.002638,(((23:15.114154,(24:2.644336,25:2.644336):12.469817):2.000531,20:17.114685):4.179936,18:21.294621):5.400999):0.446665):0.995990,(26:9.435169,17:9.435169):18.703107):10.967600,(71:24.800000,(70:22.606847,(72:13.890915,69:13.890914):8.715932):2.193153):14.305876):4.701795,15:43.807671):13.226405,(((((77:3.229409,78:3.229409):9.397761,76:12.627170):2.818463,79:15.445634):6.905631,(74:15.262065,(80:13.847706,(81:12.078282,75:12.078282):1.769423):1.414359):7.089201):11.548735,(82:24.262001,((42:6.256892,44:6.256893):1.916939,43:8.173830):16.088170):9.637999):23.134076):7.665924):9.061930,(((57:10.446313,(58:9.080445,(60:7.466703,59:7.466703):1.613742):1.365869):20.583643,55:31.029956):9.370044,(((((50:7.874647,((47:3.615093,46:3.615093):0.568225,45:4.183318):3.691330):1.104157,54:8.978804):1.454738,48:10.433542):2.976137,(49:7.336788,56:7.336788):6.072890):2.313404,(51:4.866912,(53:1.251066,52:1.251066):3.615847):10.856170):24.676917):33.361930):7.896346,(((73:29.487093,(((61:6.386660,(66:6.121874,65:6.121874):0.264786):0.160260,63:6.546920):0.653079,((67:6.369292,(64:5.735267,62:5.735266):0.634026):0.520072,68:6.889365):0.310635):22.287093):16.712121,41:46.199214):1.946246,(((7:4.900000,((6:3.217989,5:3.217989):1.233345,10:4.451333):0.448667):6.235750,4:11.135750):5.790630,((8:2.614649,9:2.614649):9.918655,((2:4.092601,3:4.092601):6.746442,1:10.839043):1.694260):4.393076):31.219080):33.512818);
tree 99 = ((((((82:25.039136,((44:6.193876,42:6.193876):2.297326,43:8.491203):16.547934):8.860864,((74:15.422576,(80:14.395273,(75:12.090880,81:12.090881):2.304391):1.027304):7.758031,((76:13.280736,(78:3.136436,77:3.136436):10.144300):2.620079,79:15.900815):7.279792):10.719393):23.483835,((((17:10.095277,26:10.095277):18.126856,((((((40:16.655824,(38:8.813372,21:8.813372):7.842453):6.852679,((31:14.966391,(((32:1.997833,(33:1.494925,35:1.494925):0.502908):1.072874,36:3.070707):1.161577,30:4.232284):10.734106):1.220333,(37:8.532546,34:8.532546):7.654178):7.321780):0.497728,(39:21.533993,(19:15.300965,(22:8.839728,16:8.839729):6.461237):6.233027):2.472239):1.600515,(28:2.985246,29:2.985246):22.621500):1.015052,(((25:3.142391,24:3.142392):14.012108,(23:14.902410,20:14.902410):2.252090):4.051740,18:21.206240):5.415558):0.907803,27:27.529601):0.692532):12.413327,(71:24.800000,(70:22.642403,(72:14.009932,69:14.009932):8.632471):2.157597):15.835460):5.101791,15:45.737250):11.646585):7.316165,(((13:1.848120,14:1.848120):8.681311,11:10.529432):14.495868,12:25.025300):39.674700):9.920544,((55:29.619619,(((59:8.087259,60:8.087258):1.282899,58:9.370158):1.456692,57:10.826850):18.792769):10.780381,(((56:8.178449,49:8.178449):4.259047,(51:5.747212,(52:1.202344,53:1.202344):4.544868):6.690284):0.604704,(((((47:3.882603,46:3.882603):0.288439,45:4.171042):3.054512,50:7.225553):1.439929,54:8.665482):1.257473,48:9.922954):3.119246):27.357799):34.220544):7.058328,(((((66:6.910301,(65:6.769996,(61:6.636717,63:6.636717):0.133281):0.140304):0.289699,(68:6.728722,((64:5.707401,62:5.707400):0.700028,67:6.407428):0.321294):0.471278):22.151211,73:29.351212):16.136545,41:45.487755):2.411516,((4:10.810964,(7:4.900000,(6:4.010463,(5:3.229653,10:3.229653):0.780810):0.889537):5.910964):6.033711,((9:2.939677,8:2.939677):11.319345,((2:3.410398,3:3.410398):8.189601,1:11.600000):2.659023):2.585653):31.054597):33.779599);
tree 100 = ((((12:26.675682,((13:1.601939,14:1.601939):9.238332,11:10.840271):15.835412):38.024318,(((((27:27.606949,(((29:3.462706,28:3.462706):22.624548,(((37:8.762688,34:8.762688):6.504451,(((36:2.816789,((35:1.639289,33:1.639289):0.362828,32:2.002117):0.814672):2.001384,30:4.818173):8.659527,31:13.477700):1.789440):8.643993,((40:15.707677,(38:7.759048,21:7.759048):7.948629):7.803184,(39:20.995043,(19:15.232777,(16:9.649550,22:9.649549):5.583227):5.762267):2.515818):0.400272):2.176122):1.181349,(((23:15.382258,20:15.382258):1.632989,(24:2.787950,25:2.787950):14.227296):3.501623,18:20.516870):6.751733):0.338346):0.902175,(26:9.520533,17:9.520533):18.988592):12.218399,(71:24.800000,(70:22.601331,(72:13.737599,69:13.737599):8.863732):2.198669):15.927524):3.372707,15:44.100230):13.017106,(((((77:3.207852,78:3.207852):9.308639,76:12.516492):2.835641,79:15.352133):6.922230,(74:15.225503,(80:13.826247,(81:12.075873,75:12.075873):1.750374):1.399255):7.048859):11.625638,(82:24.713343,((42:6.088006,44:6.088006):2.003791,43:8.091797):16.621545):9.186657):23.217336):7.582664):8.930268,(((57:10.490214,(58:8.984497,(60:6.913651,59:6.913652):2.070845):1.505717):20.173687,55:30.663900):9.736100,(((((50:7.841283,((47:3.544846,46:3.544846):0.376297,45:3.921142):3.920141):1.255244,54:9.096527):1.686033,48:10.782561):1.588909,(49:7.444918,56:7.444918):4.926551):3.307991,(51:5.299569,(53:1.019605,52:1.019605):4.279964):10.379891):24.720540):33.230268):7.862036,(((73:28.799586,(((61:6.396622,(65:6.232122,66:6.232122):0.164500):0.146230,63:6.542852):0.657148,((67:6.385626,(64:5.778570,62:5.778570):0.607056):0.508582,68:6.894208):0.305792):21.599585):15.806766,41:44.606350):1.558436,(((7:4.900000,((6:3.146461,5:3.146461):1.104732,10:4.251192):0.648808):6.182591,4:11.082590):6.225680,((8:3.313141,9:3.313141):9.489173,((2:4.026253,3:4.026252):6.872085,1:10.898338):1.903975):4.505957):28.856516):35.327517);
tree 101 = ((((((82:24.816790,((44:6.354914,42:6.354915):2.150865,43:8.505780):16.311011):9.083210,((74:15.396889,(80:14.353697,(81:12.031554,75:12.031555):2.322143):1.043192):7.793516,((76:13.219135,(78:3.147275,77:3.147275):10.071860):2.490977,79:15.710113):7.480294):10.709594):23.604154,((((17:10.555530,26:10.555530):18.385212,((((((40:15.162517,(38:8.071762,21:8.071762):7.090754):8.410743,((31:14.867038,(((32:2.019073,(33:1.352057,35:1.352057):0.667016):0.965735,36:2.984808):1.319638,30:4.304445):10.562593):1.226277,(37:8.025548,34:8.025548):8.067766):7.479946):0.481485,(39:21.631777,(19:15.578689,(22:9.755360,16:9.755359):5.823329):6.053089):2.422968):2.367342,(28:3.402766,29:3.402766):23.019321):0.961734,(((25:3.041445,24:3.041445):14.117782,(23:14.911091,20:14.911091):2.248136):4.475338,18:21.634565):5.749256):0.879943,27:28.263764):0.676978):12.229107,(71:24.800000,(70:22.676615,(72:14.130910,69:14.130910):8.545705):2.123385):16.369849):5.007577,15:46.177426):11.326727):7.195846,(((13:1.875036,14:1.875036):8.712217,11:10.587253):14.571702,12:25.158955):39.541045):10.167011,((55:30.135006,(((59:8.190459,60:8.190459):1.028152,58:9.218611):1.768421,57:10.987033):19.147974):10.264994,(((56:8.918820,49:8.918820):5.163656,(((((47:3.914038,46:3.914038):0.314141,45:4.228179):3.432425,50:7.660603):0.860173,48:8.520777):1.096296,54:9.617072):4.465404):1.604541,(51:6.674612,(52:1.351016,53:1.351016):5.323596):9.012405):24.712983):34.467011):7.158389,(((((66:6.897736,(65:6.694238,(61:6.651178,63:6.651178):0.043060):0.203498):0.302264,(68:6.711159,((64:5.703701,62:5.703700):0.671426,67:6.375127):0.336032):0.488841):22.697481,73:29.897481):16.808395,41:46.705876):2.081600,((4:10.899541,(7:4.900000,(6:3.994664,(5:3.189705,10:3.189705):0.804959):0.905336):5.999541):6.254037,((9:3.080172,8:3.080172):11.165151,((2:3.819219,3:3.819218):7.780781,1:11.600000):2.645324):2.908255):31.633897):33.237924);
tree 102 = ((((((82:24.862675,((44:6.301096,42:6.301097):2.221978,43:8.523076):16.339600):9.037325,((74:15.484968,(80:14.434244,(81:12.092578,75:12.092578):2.341667):1.050724):7.814287,((76:13.358820,(78:3.180557,77:3.180557):10.178264):2.475957,79:15.834778):7.464477):10.600745):24.244105,((((17:10.629206,26:10.629206):18.443497,((((((40:16.633459,(38:8.177444,21:8.177444):8.456015):6.766657,((31:14.549078,(((32:2.002301,(33:1.340761,35:1.340761):0.661539):1.099891,36:3.102191):1.254365,30:4.356556):10.192522):1.699207,(37:8.101174,34:8.101174):8.147112):7.151831):0.711004,(39:21.586415,(19:15.522147,(22:9.759270,16:9.759270):5.762878):6.064267):2.524706):2.370119,(28:3.425593,29:3.425593):23.055647):0.988129,(((25:3.065758,24:3.065758):14.183684,(23:14.854179,20:14.854179):2.395264):4.415227,18:21.664669):5.804700):0.913331,27:28.382701):0.690003):12.560936,(71:24.800000,(70:22.704037,(72:14.277116,69:14.277117):8.426920):2.095964):16.833639):5.241176,15:46.874815):11.269291):6.555895,(((13:1.525309,14:1.525309):9.171817,11:10.697126):14.576773,12:25.273898):39.426101):10.307483,((55:30.148428,(((59:8.100853,60:8.100853):1.063871,58:9.164724):1.823524,57:10.988247):19.160181):10.251571,(((56:8.562154,49:8.562154):4.672859,(((((47:3.859679,46:3.859679):0.319143,45:4.178821):2.957766,50:7.136587):0.726230,48:7.862818):1.840190,54:9.703007):3.532006):1.467642,(51:6.920691,(52:0.983514,53:0.983514):5.937177):7.781965):25.697345):34.607483):7.213065,(((((66:6.911861,(65:6.717638,(61:6.585467,63:6.585467):0.132171):0.194223):0.288139,(68:6.693860,((64:5.666587,62:5.666587):0.674947,67:6.341535):0.352325):0.506140):22.850727,73:30.050727):16.946378,41:46.997105):2.058876,((4:10.970527,(7:4.900000,(6:3.894838,(5:3.229949,10:3.229949):0.664889):1.005162):6.070527):6.281935,((9:3.184047,8:3.184047):11.136908,((2:3.859903,3:3.859902):7.740097,1:11.600000):2.720955):2.931508):31.803518):33.164568);
tree 103 = ((((12:26.656877,((13:1.461931,14:1.461931):9.275137,11:10.737069):15.919808):38.043123,((((((((23:15.016990,20:15.016990):1.636512,(24:2.772978,25:2.772977):13.880524):4.232796,18:20.886298):5.894351,(((29:3.697222,28:3.697222):22.070780,(((37:8.707963,34:8.707963):6.433249,(((36:2.768206,((35:1.649483,33:1.649482):0.383333,32:2.032815):0.735391):1.895686,30:4.663892):9.264625,31:13.928517):1.212695):8.536578,((40:14.241555,(38:8.865053,21:8.865053):5.376502):8.752191,(39:19.715441,(19:14.334899,(16:9.843216,22:9.843216):4.491683):5.380542):3.278306):0.684043):2.090213):0.667448,27:26.435450):0.345198):1.404089,(26:9.464935,17:9.464936):18.719802):12.758754,(71:24.800000,(70:22.732231,(72:14.523450,69:14.523449):8.208781):2.067769):16.143492):3.917732,15:44.861225):12.459650,(((((77:3.271237,78:3.271237):9.645454,76:12.916691):2.321069,79:15.237760):7.578394,(74:15.362148,(80:13.896429,(81:12.083548,75:12.083548):1.812881):1.465720):7.454005):11.083847,(82:24.691160,((42:6.340567,44:6.340567):1.939399,43:8.279965):16.411195):9.208840):23.420875):7.379125):8.200309,(((57:11.773768,(58:10.683247,(60:8.006728,59:8.006728):2.676519):1.090520):19.108102,55:30.881870):9.518130,((51:5.756340,(53:0.882458,52:0.882458):4.873883):10.262079,((((50:8.095474,((47:3.859604,46:3.859604):0.589125,45:4.448728):3.646745):1.421915,54:9.517389):0.833929,48:10.351318):1.416354,(49:6.866029,56:6.866029):4.901643):4.250747):24.381581):32.500309):7.274382,(((73:28.267324,(((61:6.507597,(65:6.342271,66:6.342272):0.165325):0.238924,63:6.746520):0.453479,((67:6.407276,(64:5.736697,62:5.736697):0.670578):0.504453,68:6.911728):0.288272):21.067323):16.549756,41:44.817080):1.440419,(((7:4.900000,((6:3.181800,5:3.181800):1.155454,10:4.337254):0.562746):6.003430,4:10.903429):6.075479,((8:3.259053,9:3.259054):9.952692,((2:3.144160,3:3.144160):8.062037,1:11.206197):2.005548):3.767164):29.278589):33.917193);
tree 104 = ((((12:26.721960,((13:1.467837,14:1.467837):9.380776,11:10.848614):15.873346):37.978041,((((((((23:15.052268,20:15.052268):1.637896,(24:2.858101,25:2.858100):13.832064):4.228940,18:20.919104):6.057806,(((29:3.703905,28:3.703905):21.892086,((40:15.622818,(38:8.409927,21:8.409927):7.212891):8.592442,((39:19.983653,(19:14.349341,(16:10.609820,22:10.609819):3.739522):5.634312):3.462465,((37:8.735043,34:8.735043):6.436076,(((36:2.794829,((35:1.683827,33:1.683827):0.378472,32:2.062300):0.732529):1.866869,30:4.661698):9.288502,31:13.950199):1.220920):8.275000):0.769141):1.380732):0.620465,27:26.216456):0.760453):1.411497,(26:9.526885,17:9.526885):18.861521):12.217688,(71:24.800000,(70:22.656499,(72:14.516115,69:14.516115):8.140383):2.143502):15.806094):3.885317,15:44.491411):12.639844,(((((77:3.339809,78:3.339809):9.992504,76:13.332314):2.579067,79:15.911381):6.860968,(74:15.486874,(80:13.962938,(81:12.080638,75:12.080637):1.882301):1.523936):7.285475):11.127651,(82:24.717386,((42:6.457848,44:6.457848):1.785791,43:8.243638):16.473747):9.182614):23.231256):7.568744):8.354584,(((57:11.380595,(58:10.468865,(60:8.039048,59:8.039047):2.429819):0.911730):19.609250,55:30.989845):9.410155,((51:5.906362,(53:0.914535,52:0.914535):4.991827):10.834022,((((50:7.921798,((47:3.848673,46:3.848674):0.600270,45:4.448944):3.472854):1.322958,54:9.244757):0.758148,48:10.002905):3.317248,(49:8.446740,56:8.446740):4.873413):3.420231):23.659616):32.654584):7.115874,(((73:28.280424,(((61:6.449170,(65:6.277488,66:6.277488):0.171683):0.263201,63:6.712372):0.487628,((67:6.614827,(64:5.918549,62:5.918548):0.696278):0.286764,68:6.901591):0.298409):21.080423):16.383748,41:44.664170):1.434199,(((7:4.900000,((6:3.496447,5:3.496447):0.844015,10:4.340461):0.559539):5.973681,4:10.873681):5.975351,((8:3.190719,9:3.190720):9.747540,((2:3.238701,3:3.238701):7.741976,1:10.980677):1.957583):3.910772):29.249338):34.072088);
tree 105 = ((((12:26.872676,((13:1.485411,14:1.485411):9.569937,11:11.055349):15.817327):37.827325,((((((((23:15.120738,20:15.120738):1.638739,(24:2.886099,25:2.886099):13.873378):4.181265,18:20.940742):6.172731,(((29:3.698221,28:3.698221):22.040973,((40:16.184787,(38:8.614134,21:8.614134):7.570653):8.174279,((39:20.360732,(19:14.270881,(16:10.814164,22:10.814165):3.456716):6.089851):3.380392,((37:8.873470,34:8.873470):6.566449,(((36:2.833847,((35:1.723566,33:1.723566):0.386945,32:2.110510):0.723337):1.862694,30:4.696541):9.532948,31:14.229490):1.210430):8.301205):0.617941):1.380128):0.617088,27:26.356282):0.757191):1.414819,(26:9.599430,17:9.599431):18.928861):12.619190,(71:24.800000,(70:22.707075,(72:13.914953,69:13.914953):8.792122):2.092925):16.347481):4.160977,15:45.308458):12.558781,(((((77:3.349286,78:3.349286):9.954949,76:13.304235):2.614874,79:15.919108):6.819964,(74:15.521857,(80:14.008877,(81:12.089313,75:12.089313):1.919564):1.512980):7.217216):11.160927,(82:24.788291,((42:6.528311,44:6.528311):1.832108,43:8.360419):16.427872):9.111709):23.967240):6.832760):8.313219,(((57:12.266840,(58:10.473414,(60:8.140797,59:8.140796):2.332618):1.793425):19.090278,55:31.357117):9.042883,(((((50:7.804082,((47:3.371937,46:3.371938):0.412995,45:3.784933):4.019149):1.005209,48:8.809290):1.370134,54:10.179424):3.505722,(49:8.640844,56:8.640844):5.044303):2.924364,(51:5.940568,(53:1.037652,52:1.037652):4.902916):10.668943):23.790489):32.613219):7.041314,(((73:29.020265,((63:6.726708,(61:6.534468,(65:6.376642,66:6.376642):0.157827):0.192239):0.473292,((67:6.584804,(64:5.845019,62:5.845019):0.739785):0.304157,68:6.888961):0.311039):21.820265):16.456140,41:45.476404):1.254413,(((7:4.900000,((6:3.501017,5:3.501017):0.888510,10:4.389527):0.510473):5.908834,4:10.808833):6.237520,((8:3.188710,9:3.188710):9.875494,((2:3.280866,3:3.280866):7.862465,1:11.143331):1.920873):3.982149):29.684464):33.323716);
tree 106 = ((((((82:24.754548,((44:6.355968,42:6.355968):2.231753,43:8.587721):16.166828):9.145452,((74:15.364518,(80:14.304393,(75:12.116214,81:12.116214):2.188179):1.060125):7.753951,((76:13.079801,(78:3.107178,77:3.107178):9.972623):2.473394,79:15.553195):7.565274):10.781531):22.653682,((((17:10.291435,26:10.291435):17.285036,((((((40:16.188611,(38:7.391602,21:7.391602):8.797009):6.509293,((31:13.692436,(((32:1.841646,(33:1.392825,35:1.392824):0.448822):1.152694,36:2.994340):1.710361,30:4.704701):8.987736):1.821036,(37:8.316638,34:8.316638):7.196834):7.184431):0.588538,(39:20.763743,(19:14.918416,(22:9.673653,16:9.673654):5.244763):5.845327):2.522699):1.861266,(28:3.316578,29:3.316578):21.831130):0.942949,(((25:2.789575,24:2.789575):13.235856,(23:13.981230,20:13.981230):2.044201):5.832633,18:21.858064):4.232592):0.559145,27:26.649801):0.926670):13.048061,(71:24.800000,(70:22.408283,(72:14.781852,69:14.781852):7.626431):2.391717):15.824532):5.180372,15:45.804904):10.748778):8.146318,(((13:1.686053,14:1.686053):8.436384,11:10.122438):14.949122,12:25.071560):39.628440):8.973310,((55:28.315220,(((59:8.450662,60:8.450661):1.531055,58:9.981716):1.015383,57:10.997099):17.318120):12.084781,((51:6.133378,(52:1.043827,53:1.043827):5.089550):9.636995,((56:7.127729,49:7.127729):7.861669,(((50:8.155316,54:8.155317):0.252707,((47:3.713595,46:3.713594):1.214330,45:4.927924):3.480099):2.462860,48:10.870884):4.118515):0.780975):24.629627):33.273310):7.228621,(((((66:6.927967,(65:6.702688,(61:6.466840,63:6.466841):0.235848):0.225279):0.272033,(68:6.717152,((64:5.489606,62:5.489606):0.957140,67:6.446745):0.270406):0.482848):22.534130,73:29.734130):16.262903,41:45.997032):1.903250,((4:10.226609,(7:4.900000,(6:3.950842,(5:3.188205,10:3.188205):0.762637):0.949158):5.326609):6.605346,((9:3.512415,8:3.512415):10.476158,((2:4.128858,3:4.128859):7.496108,1:11.624966):2.363607):2.843382):31.068327):33.001649);
tree 107 = ((((((82:24.593638,((44:6.008588,42:6.008587):1.994075,43:8.002664):16.590975):9.306362,((74:15.305228,(80:14.255804,(75:12.129304,81:12.129303):2.126502):1.049423):7.724404,((76:13.014937,(78:3.087288,77:3.087288):9.927650):2.454837,79:15.469775):7.559856):10.870368):22.498182,((((17:10.243102,26:10.243102):17.288071,((((((40:16.269841,(38:7.384804,21:7.384804):8.885037):6.711532,((31:14.199043,(((32:1.834474,(33:1.385595,35:1.385595):0.448878):1.152126,36:2.986600):1.854310,30:4.840910):9.358133):1.995816,(37:9.905797,34:9.905797):6.289062):6.786514):0.347545,(39:20.306809,(19:14.553579,(22:9.219700,16:9.219699):5.333880):5.753229):3.022108):1.816636,(28:3.305501,29:3.305501):21.840053):0.980656,(((25:2.934236,24:2.934236):12.816977,(23:13.751080,20:13.751080):2.000133):6.107194,18:21.858407):4.267802):0.488196,27:26.614406):0.916768):13.081832,(71:24.800000,(70:22.371210,(72:14.194918,69:14.194918):8.176293):2.428789):15.813005):4.101451,15:44.714456):11.683726):8.301818,(((13:1.666475,14:1.666475):8.379078,11:10.045552):14.940179,12:24.985731):39.714269):9.502926,((55:29.401693,(((59:7.528377,60:7.528378):1.461171,58:8.989548):0.904908,57:9.894456):19.507237):10.998307,((51:5.831372,(52:0.994009,53:0.994009):4.837363):9.609191,((56:7.150930,49:7.150930):7.960898,(((50:7.906108,54:7.906108):0.716476,((47:3.871660,46:3.871660):1.371746,45:5.243406):3.379178):2.400597,48:11.023181):4.088647):0.328735):24.959437):33.802926):7.072122,(((((66:6.915525,(65:6.718782,(61:6.462002,63:6.462002):0.256778):0.196744):0.284475,(68:6.716377,((64:5.487043,62:5.487044):0.958674,67:6.445717):0.270660):0.483623):22.403007,73:29.603007):16.265508,41:45.868515):1.850931,((4:10.086859,(7:4.900000,(6:3.936576,(5:3.173880,10:3.173880):0.762695):0.963425):5.186859):6.727433,((9:3.389392,8:3.389393):10.629064,((2:4.579553,3:4.579553):7.105319,1:11.684872):2.333584):2.795835):30.905154):33.555602);
tree 108 = ((((12:25.903791,((13:1.623108,14:1.623108):8.946535,11:10.569642):15.334149):38.796209,((((((((23:15.461886,20:15.461886):1.201476,(24:2.649047,25:2.649048):14.014314):4.057944,18:20.721306):6.660722,(((29:3.286725,28:3.286725):22.610195,((40:16.937678,(38:8.041447,21:8.041447):8.896232):7.597353,((39:20.794009,(19:13.541508,(16:10.194195,22:10.194194):3.347314):7.252500):3.455304,((37:8.845325,34:8.845325):6.911016,(((36:2.828522,((35:1.827795,33:1.827795):0.194226,32:2.022022):0.806500):1.481807,30:4.310329):9.534213,31:13.844542):1.911798):8.492972):0.285718):1.361888):0.904085,27:26.801005):0.581023):1.061194,(26:8.956532,17:8.956532):19.486690):12.779294,(71:24.800000,(70:22.683619,(72:13.645695,69:13.645695):9.037923):2.116382):16.422515):4.336285,15:45.558801):12.730312,(((((77:3.028001,78:3.028001):9.917800,76:12.945801):2.538781,79:15.484581):6.966884,(74:15.499637,(80:13.973663,(81:12.117094,75:12.117094):1.856569):1.525974):6.951829):11.448534,(82:24.239990,((42:6.504205,44:6.504205):1.842483,43:8.346688):15.893302):9.660010):24.389113):6.410887):8.057314,(((57:10.746430,(58:9.488821,(60:8.121365,59:8.121365):1.367457):1.257609):19.650232,55:30.396662):10.003338,((51:5.969873,(53:1.035487,52:1.035487):4.934386):10.773591,((((50:7.699859,((47:3.340683,46:3.340684):0.421346,45:3.762030):3.937830):1.609039,54:9.308898):0.506875,48:9.815773):3.493604,(49:7.547297,56:7.547297):5.762079):3.434087):23.656535):32.357314):8.358902,(((73:27.687779,((63:6.669580,(61:6.592278,(65:6.466961,66:6.466962):0.125317):0.077302):0.530420,((67:6.411960,(64:5.726602,62:5.726602):0.685357):0.600311,68:7.012270):0.187730):20.487779):15.802938,41:43.490717):2.586397,(((7:4.900000,((6:3.466507,5:3.466507):0.874103,10:4.340610):0.559390):5.655214,4:10.555214):5.385410,((8:3.392340,9:3.392340):10.207661,((2:3.089077,3:3.089077):8.244042,1:11.333118):2.266882):2.340624):30.136490):35.039101);
tree 109 = ((((12:25.896408,((13:1.583344,14:1.583344):8.975501,11:10.558845):15.337563):38.803592,((((((((23:15.497489,(24:2.620476,25:2.620477):12.877012):1.421107,20:16.918596):4.001245,18:20.919841):6.296318,(((29:3.278013,28:3.278013):22.400733,((40:16.691763,(38:8.371278,21:8.371278):8.320485):7.578240,((39:21.463368,(19:14.123523,(16:10.102792,22:10.102792):4.020731):7.339845):2.299338,((37:8.658438,34:8.658438):6.644443,(((36:2.781582,((35:1.808469,33:1.808469):0.190950,32:1.999419):0.782164):1.388970,30:4.170552):10.219994,31:14.390546):0.912336):8.459825):0.507296):1.408744):0.933905,27:26.612651):0.603507):0.966669,(26:8.911982,17:8.911982):19.270845):12.836833,(71:24.800000,(70:22.758715,(72:13.751784,69:13.751784):9.006931):2.041284):16.219661):4.366907,15:45.386568):12.802196,(((((77:3.048310,78:3.048310):10.071053,76:13.119362):2.574739,79:15.694102):7.308305,(74:15.743218,(80:14.290836,(81:12.102689,75:12.102690):2.188147):1.452382):7.259190):10.897593,(82:25.457287,((42:6.497650,44:6.497650):1.848999,43:8.346648):17.110639):8.442713):24.288764):6.511236):8.041878,(((57:10.244383,(58:8.994298,(60:7.604769,59:7.604769):1.389529):1.250085):20.408095,55:30.652478):9.747522,((51:5.938643,(53:0.901310,52:0.901310):5.037334):10.093242,((((50:8.014217,((47:3.575807,46:3.575807):0.415137,45:3.990944):4.023273):1.654790,54:9.669007):0.533790,48:10.202797):2.160114,(49:7.375590,56:7.375590):4.987321):3.668974):24.368115):32.341878):8.354582,(((73:27.788180,((63:6.646777,(61:6.571826,(66:6.425775,65:6.425774):0.146052):0.074952):0.553222,((67:6.760176,(64:6.113233,62:6.113233):0.646943):0.237785,68:6.997961):0.202039):20.588180):16.070524,41:43.858704):2.051987,(((7:4.900000,((6:3.271741,5:3.271741):0.912850,10:4.184591):0.715409):5.835098,4:10.735098):5.268616,((8:3.405842,9:3.405842):10.194158,((2:3.123329,3:3.123328):8.265631,1:11.388960):2.211040):2.403714):29.906977):35.185769);
tree 110 = (((((15:43.977162,((71:24.800000,(70:22.592639,(69:13.739491,72:13.739491):8.853148):2.207361):15.446496,((27:26.256746,(26:10.114736,17:10.114736):16.142010):1.245379,((((((37:9.021611,34:9.021611):7.055129,(31:14.236548,((36:2.960608,((33:1.916954,35:1.916954):0.205412,32:2.122366):0.838243):1.842749,30:4.803357):9.433191):1.840192):7.407177,((38:8.705899,21:8.705899):7.615603,40:16.321503):7.162414):0.378540,(((22:9.319711,16:9.319711):5.573471,19:14.893182):6.623895,39:21.517078):2.345378):1.823755,(28:2.623326,29:2.623326):23.062886):0.696744,(((24:2.936875,25:2.936875):13.355770,(23:13.983461,20:13.983461):2.309184):4.850287,18:21.142932):5.240024):1.119169):12.744371):3.730666):13.965833,((((42:6.035952,44:6.035952):2.525681,43:8.561634):15.906356,82:24.467989):9.432011,((74:15.611007,((75:12.038946,81:12.038945):2.025797,80:14.064743):1.546265):7.584640,((76:13.134053,(78:2.832427,77:2.832427):10.301626):2.491737,79:15.625790):7.569857):10.704353):24.042995):6.757005,(12:26.151178,((13:1.491868,14:1.491868):9.131194,11:10.623063):15.528115):38.548822):8.495615,(((((53:0.662264,52:0.662264):5.444007,51:6.106271):8.735015,(56:8.110966,49:8.110966):6.730320):0.333735,((((45:3.970717,(46:3.724515,47:3.724515):0.246202):4.232650,50:8.203366):2.557512,54:10.760878):1.027861,48:11.788740):3.386281):25.224979,((((60:6.969110,59:6.969111):0.972230,58:7.941340):1.346814,57:9.288155):21.018346,55:30.306500):10.093500):32.795615):7.843754,(((((63:6.794778,((65:6.550209,66:6.550209):0.034688,61:6.584897):0.209881):0.405222,(68:6.758247,(67:6.203470,(62:5.774905,64:5.774905):0.428565):0.554777):0.441753):20.846462,73:28.046462):16.539384,41:44.585845):1.775959,((4:11.167490,((6:3.992536,(5:3.474406,10:3.474406):0.518130):0.907464,7:4.900000):6.267490):5.058185,((8:2.699738,9:2.699738):10.930946,((2:4.405405,3:4.405405):7.194595,1:11.600000):2.030685):2.594990):30.136131):34.677563);
tree 111 = ((((12:25.850536,((13:1.600015,14:1.600015):8.659110,11:10.259125):15.591411):38.849465,(((((27:26.995046,(((29:3.403762,28:3.403762):22.325337,((40:16.502211,(38:9.470225,21:9.470225):7.031985):7.730818,((39:21.320936,(19:14.162768,(16:10.097858,22:10.097857):4.064911):7.158167):2.435130,((37:8.990324,34:8.990324):6.238045,(((36:2.920482,((35:1.598541,33:1.598540):0.471352,32:2.069893):0.850590):1.457301,30:4.377784):9.895366,31:14.273149):0.955221):8.527696):0.476962):1.496071):0.958746,(((23:15.555869,(24:2.686744,25:2.686743):12.869124):1.396865,20:16.952733):3.592098,18:20.544831):6.143015):0.307201):0.975283,(26:8.902164,17:8.902165):19.068164):12.792384,(71:24.800000,(70:22.869950,(72:13.652430,69:13.652431):9.217520):1.930050):15.962713):4.284923,15:45.047636):12.043348,(((((77:3.060511,78:3.060511):10.503596,76:13.564106):2.432820,79:15.996927):7.151527,(74:15.790958,(80:14.320787,(81:12.106080,75:12.106081):2.214706):1.470172):7.357497):10.751546,(82:25.509173,((42:6.659232,44:6.659232):1.818963,43:8.478194):17.030977):8.390827):23.190985):7.609015):9.218515,(((57:11.203166,(58:9.623713,(60:8.142823,59:8.142822):1.480891):1.579453):19.739944,55:30.943110):9.456890,((51:5.632813,(53:0.749523,52:0.749523):4.883290):10.123284,((((50:7.261331,((47:3.943134,46:3.943135):0.575509,45:4.518643):2.742688):1.369302,54:8.630633):0.656559,48:9.287192):3.958190,(49:7.771901,56:7.771901):5.473481):2.510715):24.643903):33.518515):6.254387,(((73:28.339207,((63:6.676142,(61:6.460754,(66:6.361665,65:6.361664):0.099090):0.215388):0.523858,((67:6.758826,(64:6.116016,62:6.116016):0.642811):0.239569,68:6.998396):0.201604):21.139207):15.854466,41:44.193673):2.108918,(((7:4.900000,((6:3.278048,5:3.278048):0.896655,10:4.174702):0.725298):6.011741,4:10.911741):5.569583,((8:3.479955,9:3.479955):9.684095,((2:2.841661,3:2.841660):8.392045,1:11.233707):1.930345):3.317274):29.821266):33.870312);
tree 112 = ((((((82:24.709586,((44:6.401947,42:6.401947):2.359790,43:8.761738):15.947850):9.190414,((74:15.398909,(80:14.307382,(75:12.076023,81:12.076023):2.231359):1.091527):7.036301,((76:13.102593,(78:3.099270,77:3.099270):10.003324):2.109109,79:15.211702):7.223508):11.464789):22.556775,((((17:10.425365,26:10.425364):18.099466,((((((40:16.718661,(38:9.249243,21:9.249243):7.469418):7.609240,((31:14.695606,(((32:1.848799,(35:1.232595,33:1.232595):0.616204):1.055842,36:2.904641):1.765610,30:4.670251):10.025354):1.253612,(37:9.495307,34:9.495307):6.453911):8.378684):0.112830,(39:21.497289,(19:14.650494,(22:9.505588,16:9.505589):5.144906):6.846795):2.943442):1.616058,(28:2.991071,29:2.991071):23.065719):0.576447,(((25:2.863169,24:2.863169):13.433769,(23:14.182571,20:14.182571):2.114366):4.785825,18:21.082762):5.550475):0.741790,27:27.375026):1.149805):12.416693,(71:24.800000,(70:23.051002,(72:13.699701,69:13.699701):9.351301):1.748998):16.141524):4.238328,15:45.179852):11.276922):8.243225,(((13:1.379922,14:1.379922):8.470661,11:9.850582):14.610791,12:24.461373):40.238627):8.193283,((55:27.659336,(((59:6.181622,60:6.181622):1.439083,58:7.620705):1.464513,57:9.085218):18.574118):12.740664,(((56:7.472919,49:7.472919):7.479081,((52:1.168377,53:1.168377):5.836627,51:7.005005):7.946996):1.857397,(((50:7.614566,((47:3.675028,46:3.675028):0.356215,45:4.031242):3.583323):1.465345,48:9.079910):2.798873,54:11.878784):4.930614):23.590602):32.493283):7.703675,(((((66:6.907891,((61:6.565194,63:6.565193):0.263501,65:6.828693):0.079197):0.292109,(68:6.873337,((64:5.779653,62:5.779652):0.823991,67:6.603644):0.269693):0.326663):22.619290,73:29.819290):17.219070,41:47.038359):1.502952,((4:10.248864,(7:4.900000,(6:3.744508,(5:2.999944,10:2.999944):0.744565):1.155492):5.348864):6.776220,((9:3.225618,8:3.225618):10.937632,((2:3.915345,3:3.915346):7.739961,1:11.655307):2.507943):2.861834):31.516228):32.055647);
tree 113 = (((((15:43.504770,((71:24.800000,(70:22.435387,(69:14.258118,72:14.258118):8.177270):2.364613):14.547665,((27:26.749923,((((((38:9.066467,21:9.066467):6.919642,40:15.986109):7.388453,(((22:8.640404,16:8.640404):5.667465,19:14.307868):6.600403,39:20.908272):2.466291):0.413421,((37:9.477644,34:9.477644):6.436439,(31:14.126205,((36:2.968315,((33:1.867350,35:1.867350):0.216442,32:2.083792):0.884523):1.647361,30:4.615676):9.510529):1.787878):7.873900):1.373453,(28:2.593849,29:2.593849):22.567586):0.582603,(((24:3.066078,25:3.066078):13.396513,(23:14.259333,20:14.259333):2.203258):4.371607,18:20.834197):4.909841):1.005885):0.517331,(26:10.290331,17:10.290331):16.976923):12.080411):4.157105):13.019534,((((42:6.033574,44:6.033574):2.515509,43:8.549083):15.833934,82:24.383017):9.516983,((74:15.475391,((75:12.027000,81:12.027000):1.944122,80:13.971122):1.504269):8.621365,((76:13.561987,(78:3.006260,77:3.006260):10.555727):2.491891,79:16.053878):8.042878):9.803244):22.624305):8.175695,(12:25.992224,((13:1.684314,14:1.684314):8.688133,11:10.372447):15.619777):38.707775):8.485932,(((((53:0.984607,52:0.984607):5.066150,51:6.050757):7.473043,(56:7.971173,49:7.971173):5.552627):0.657541,((((45:3.950771,(46:3.332568,47:3.332568):0.618203):3.501296,50:7.452067):2.031173,54:9.483240):0.878953,48:10.362194):3.819148):26.218658,((((60:6.491005,59:6.491004):0.598235,58:7.089239):1.654001,57:8.743240):20.106431,55:28.849671):11.550329):32.785932):7.846641,(((((63:6.777052,((66:6.496453,65:6.496453):0.080804,61:6.577257):0.199796):0.422947,(68:6.776098,(67:6.405313,(62:5.958740,64:5.958740):0.446574):0.370784):0.423902):20.894289,73:28.094289):16.198352,41:44.292640):1.686938,((4:10.698857,((6:3.993447,(5:3.484302,10:3.484302):0.509145):0.906553,7:4.900000):5.798857):5.477072,((8:4.041499,9:4.041499):9.402586,((2:4.861240,3:4.861240):6.738761,1:11.599999):1.844085):2.731843):29.803650):35.052994);
tree 114 = ((((((82:24.886903,((44:6.254030,42:6.254030):2.717507,43:8.971537):15.915366):9.013097,((74:15.356746,(80:14.477380,(81:12.062544,75:12.062544):2.414836):0.879367):7.600699,((76:13.385074,(78:3.177517,77:3.177517):10.207557):2.408717,79:15.793791):7.163654):10.942555):25.192109,((((17:10.677565,26:10.677565):18.309769,((((((40:16.715263,(38:9.089806,21:9.089806):7.625458):7.787966,((31:14.390686,(((32:2.012695,(35:1.195193,33:1.195194):0.817501):0.994487,36:3.007182):1.649452,30:4.656634):9.734051):1.340167,(37:9.112445,34:9.112445):6.618408):8.772376):0.520280,(39:21.881563,(19:15.359335,(22:10.047251,16:10.047251):5.312084):6.522228):3.141946):1.507844,(28:3.113405,29:3.113405):23.417948):0.817225,(((25:2.839520,24:2.839519):14.143261,(23:14.749054,20:14.749054):2.233727):4.184500,18:21.167281):6.181297):0.740623,27:28.089201):0.898133):12.963250,(71:24.800000,(70:23.126469,(72:14.147242,69:14.147242):8.979226):1.673531):17.150584):4.555210,15:46.505794):12.586315):5.607891,(((13:1.467082,14:1.467082):8.811863,11:10.278944):16.178730,12:26.457674):38.242326):8.597416,((55:29.458491,(((59:6.620973,60:6.620972):0.837621,58:7.458593):1.605877,57:9.064470):20.394022):10.941508,((51:7.488284,(52:1.421582,53:1.421582):6.066702):8.917968,((56:7.629888,49:7.629888):8.419497,(((50:7.727866,((47:3.563834,46:3.563835):0.441000,45:4.004834):3.723032):1.467477,54:9.195344):1.624308,48:10.819652):5.229733):0.356868):23.993747):32.897416):7.865966,(((((66:6.892060,(65:6.689191,(61:6.501065,63:6.501064):0.188126):0.202869):0.307940,(68:6.879243,((64:5.869819,62:5.869819):0.833900,67:6.703718):0.175524):0.320757):21.237131,73:28.437131):18.816108,41:47.253239):1.782461,((4:11.194734,(7:4.900000,(6:3.793298,(5:3.086336,10:3.086336):0.706962):1.106702):6.294734):6.167506,((9:3.221892,8:3.221892):11.449546,((2:3.345071,3:3.345070):8.817135,1:12.162207):2.509232):2.690802):31.673461):32.127682);
tree 115 = ((((((82:24.652051,((44:6.076992,42:6.076992):2.629685,43:8.706677):15.945374):9.247949,((74:15.159498,(80:14.329305,(81:12.207629,75:12.207628):2.121675):0.830193):7.366894,((76:12.913276,(78:2.809629,77:2.809629):10.103647):2.419696,79:15.332972):7.193420):11.373608):22.099920,((((17:10.398803,26:10.398803):17.937025,((((((40:16.781445,(38:9.019112,21:9.019112):7.762333):7.004493,((31:14.139940,(((32:1.743846,(35:1.234850,33:1.234849):0.508997):1.187269,36:2.931115):1.554957,30:4.486072):9.653869):1.332660,(37:9.037972,34:9.037972):6.434629):8.313337):0.535003,(39:21.233982,(19:14.793519,(22:9.476746,16:9.476747):5.316773):6.440463):3.086958):1.542530,(28:3.077279,29:3.077279):22.786191):0.861437,(((25:2.851459,24:2.851459):13.757274,(23:14.588829,20:14.588829):2.019905):4.450406,18:21.059140):5.665768):0.756556,27:27.481464):0.854364):12.363536,(71:24.800000,(70:23.027783,(72:13.968806,69:13.968806):9.058978):1.772217):15.899364):4.191976,15:44.891340):11.108580):8.700080,(((13:1.418336,14:1.418336):8.553070,11:9.971406):14.919856,12:24.891261):39.808738):8.106333,((55:28.519247,(((59:6.662120,60:6.662120):1.084083,58:7.746203):0.607848,57:8.354050):20.165196):11.880753,((((50:7.803140,((47:3.407586,46:3.407586):0.459123,45:3.866710):3.936430):1.695259,54:9.498398):1.162914,48:10.661312):4.023471,((56:8.626221,49:8.626221):5.767133,((52:1.402285,53:1.402285):6.592957,51:7.995243):6.398111):0.291429):25.715216):32.406333):7.669802,(((((66:6.884098,(65:6.611691,(61:6.516804,63:6.516804):0.094888):0.272406):0.315902,(68:6.859012,((64:5.723097,62:5.723097):0.946622,67:6.669719):0.189294):0.340988):21.050078,73:28.250078):17.318535,41:45.568613):3.712267,((4:10.973897,(7:4.900000,(6:3.779184,(5:3.069708,10:3.069708):0.709476):1.120816):6.073897):6.042009,((9:3.439463,8:3.439463):10.862509,((2:3.185530,3:3.185529):8.626480,1:11.812011):2.489962):2.713934):32.264973):31.195255);
tree 116 = ((((12:25.251439,((13:1.662442,14:1.662442):8.458951,11:10.121394):15.130045):39.448561,(((((27:25.158009,(26:9.166904,17:9.166903):15.991106):1.725149,(((29:2.571518,28:2.571518):22.651466,((39:20.848771,(19:14.036803,(16:10.538195,22:10.538195):3.498608):6.811968):2.568231,(((37:8.766331,34:8.766331):6.758886,(((36:2.711470,((35:1.529556,33:1.529556):0.434525,32:1.964082):0.747388):1.956728,30:4.668198):9.169878,31:13.838076):1.687141):7.570024,(40:15.559329,(38:9.216581,21:9.216581):6.342748):7.535912):0.321761):1.805982):0.739656,((20:16.629665,((24:2.581043,25:2.581043):12.462235,23:15.043279):1.586386):3.520003,18:20.149668):5.812972):0.920518):12.919791,(71:24.800000,(70:23.084160,(72:14.292473,69:14.292473):8.791687):1.715840):15.002949):4.507373,15:44.310321):11.975203,(((((77:2.982878,78:2.982878):10.111303,76:13.094181):2.443164,79:15.537344):7.967295,(74:15.700073,(80:14.241496,(81:12.093952,75:12.093952):2.147543):1.458577):7.804567):10.395360,(82:22.936857,((42:6.413264,44:6.413263):1.830717,43:8.243981):14.692876):10.963143):22.385524):8.414476):8.436656,(((57:9.580970,(58:8.126653,(60:7.067668,59:7.067668):1.058985):1.454317):19.859974,55:29.440944):10.959056,(((((50:8.547544,((47:4.030787,46:4.030787):0.658068,45:4.688855):3.858690):0.896382,48:9.443927):2.296124,54:11.740051):4.251214,(49:7.850564,56:7.850564):8.140701):2.822201,(51:5.575714,(53:0.824508,52:0.824508):4.751206):13.237751):21.586534):32.736656):6.396837,(((73:29.298864,((63:6.657069,(61:6.552074,(66:6.449613,65:6.449612):0.102461):0.104996):0.542930,((67:6.473597,(64:5.672383,62:5.672383):0.801214):0.333472,68:6.807069):0.392931):22.098864):13.545203,41:42.844066):2.153667,(((7:4.900000,((6:3.338846,5:3.338846):1.017033,10:4.355879):0.544121):5.350440,4:10.250440):6.002285,((8:2.957874,9:2.957875):10.642125,((2:3.267259,3:3.267259):8.102075,1:11.369334):2.230665):2.652724):28.745010):34.535759);
tree 117 = ((((((56:8.360984,49:8.360984):5.676464,(((50:8.718928,((47:4.342869,46:4.342869):0.311972,45:4.654841):4.064087):1.486551,54:10.205479):1.098190,48:11.303668):2.733779):1.046040,(51:5.748248,(53:1.075415,52:1.075415):4.672833):9.335240):25.316512,(55:30.196842,((58:10.795015,57:10.795016):0.020769,(60:7.164961,59:7.164961):3.650823):19.381058):10.203158):32.825121,(((15:43.654019,(((70:22.533126,(72:14.104673,69:14.104673):8.428452):2.266874,71:24.800000):15.012527,((27:26.981571,((((23:15.161005,20:15.161005):2.236003,(24:2.589406,25:2.589406):14.807604):3.051829,18:20.448838):5.802961,((29:3.702272,28:3.702272):21.317239,(((19:13.346011,(22:10.436566,16:10.436566):2.909445):7.008323,39:20.354335):2.767081,(((31:14.070334,(30:4.478964,(36:2.770561,(32:1.984921,(33:1.434384,35:1.434384):0.550536):0.785640):1.708403):9.591370):1.259810,(37:8.354932,34:8.354932):6.975211):7.347921,(40:14.534843,(38:8.822248,21:8.822248):5.712595):8.143221):0.443352):1.898094):1.232289):0.729772):0.986245,(17:9.370310,26:9.370310):18.597506):11.844711):3.841492):12.212671,(((43:8.000739,(44:5.738295,42:5.738295):2.262445):17.369102,82:25.369842):8.530158,((((81:11.988662,75:11.988661):2.564065,80:14.552727):1.087249,74:15.639976):7.854076,((76:12.981778,(77:3.028433,78:3.028433):9.953344):2.337843,79:15.319621):8.174432):10.405947):21.966690):8.833310,(((14:1.484888,13:1.484888):9.007511,11:10.492400):15.877600,12:26.370000):38.330000):8.525121):7.885158,((41:47.053566,(73:27.710093,((66:6.922345,((63:6.757848,61:6.757849):0.013079,65:6.770927):0.151418):0.277655,(68:6.833530,((64:5.294389,62:5.294389):1.132683,67:6.427071):0.406458):0.366470):20.510093):19.343474):2.481150,((4:10.386097,((6:3.961731,(10:3.250241,5:3.250241):0.711490):0.938269,7:4.900000):5.486097):6.274784,((8:3.652443,9:3.652443):9.998860,((2:3.561806,3:3.561806):8.147479,1:11.709285):1.942019):3.009577):32.873836):31.575562);
tree 118 = ((((((56:8.322450,49:8.322450):5.609604,(((50:8.677617,((47:3.908240,46:3.908240):0.704263,45:4.612502):4.065115):1.489529,54:10.167146):1.097942,48:11.265088):2.666966):3.863820,(51:5.891521,(53:1.038741,52:1.038741):4.852779):11.904353):22.604127,(55:28.619088,((58:10.665914,57:10.665915):0.020289,(60:7.057299,59:7.057299):3.628905):17.932884):11.780912):33.530609,(((15:43.432440,(((70:22.546499,(72:14.102385,69:14.102385):8.444114):2.253501,71:24.800000):14.839429,((27:26.852616,((((23:14.967729,20:14.967729):2.476143,(24:2.665283,25:2.665283):14.778589):2.997888,18:20.441760):5.684975,((29:3.909954,28:3.909954):20.970738,(((19:13.200601,(22:10.299813,16:10.299812):2.900789):6.877118,39:20.077719):2.863927,(((31:13.922530,(30:4.512618,(36:2.787108,(32:1.993248,(33:1.440370,35:1.440370):0.552878):0.793859):1.725510):9.409913):1.272553,(37:8.296400,34:8.296400):6.898684):7.226999,(40:15.135104,(38:9.193579,21:9.193579):5.941525):7.286978):0.519563):1.939046):1.246043):0.725881):0.991577,(17:9.347960,26:9.347960):18.496234):11.795235):3.793012):11.938686,(((43:8.154002,(44:5.981450,42:5.981450):2.172551):17.239834,82:25.393836):8.506164,((((81:11.958821,75:11.958822):2.564854,80:14.523676):1.094521,74:15.618197):7.871683,((76:13.016105,(77:2.988448,78:2.988448):10.027657):2.322249,79:15.338354):8.151526):10.410120):21.471126):9.328874,(((14:1.476799,13:1.476799):8.951188,11:10.427988):16.059951,12:26.487939):38.212061):9.230609):6.317244,((41:47.237385,(73:27.831390,((66:6.907523,((63:6.731451,61:6.731451):0.013823,65:6.745274):0.162248):0.292478,(68:6.833767,((64:5.453156,62:5.453156):1.178965,67:6.632122):0.201646):0.366233):20.631390):19.405995):2.461906,((4:10.374990,((6:3.992855,(10:3.298020,5:3.298020):0.694834):0.907146,7:4.900000):5.474990):6.253822,((8:3.646143,9:3.646143):9.940921,((2:3.958835,3:3.958835):7.641166,1:11.600000):1.987065):3.041747):33.070479):30.548562);
tree 119 = ((((((82:24.668590,((44:6.237747,42:6.237747):2.126944,43:8.364691):16.303899):9.231410,((74:15.250477,(80:14.544044,(75:12.073748,81:12.073748):2.470296):0.706432):8.119031,((76:13.105896,(78:2.968121,77:2.968121):10.137775):2.827138,79:15.933034):7.436474):10.530492):22.787422,((((17:10.062463,26:10.062463):18.275575,((((((40:16.364325,(38:8.591431,21:8.591431):7.772893):8.000762,((31:14.096268,(((32:1.811889,(35:1.360019,33:1.360019):0.451870):0.940000,36:2.751889):1.584424,30:4.336312):9.759955):2.442613,(37:9.535184,34:9.535184):7.003697):7.826205):0.201662,(39:21.435224,(19:14.861281,(22:9.976854,16:9.976854):4.884427):6.573943):3.131525):1.589357,(28:3.322405,29:3.322405):22.833700):0.834442,(((25:2.939375,24:2.939375):13.529001,(23:14.512029,20:14.512029):1.956348):4.531396,18:20.999773):5.990775):0.529198,27:27.519745):0.818293):12.168063,(71:24.800000,(70:22.771693,(72:14.269529,69:14.269529):8.502164):2.028307):15.706101):3.835427,15:44.341529):12.345894):8.012578,(((13:1.412563,14:1.412563):8.869195,11:10.281758):14.821539,12:25.103298):39.596702):9.060827,((55:28.360982,(((59:6.632281,60:6.632281):2.030341,58:8.662622):0.610505,57:9.273127):19.087855):12.039018,((((50:7.163411,((47:3.454664,46:3.454665):0.361390,45:3.816055):3.347357):2.334383,48:9.497794):0.681218,54:10.179012):5.924160,((56:8.717239,49:8.717239):5.285188,(51:6.325462,(52:1.078207,53:1.078207):5.247254):7.676965):2.100745):24.296828):33.360827):7.364116,(((((66:6.933137,(65:6.501019,(63:6.397469,61:6.397469):0.103550):0.432118):0.266863,(68:6.964663,((64:5.616084,62:5.616084):0.942921,67:6.559006):0.405658):0.235337):21.729881,73:28.929881):17.987634,41:46.917516):2.619368,((4:11.054052,(7:4.900000,(6:4.062010,(5:3.227063,10:3.227063):0.834947):0.837990):6.154053):6.026081,((9:3.171569,8:3.171569):11.144063,((2:4.102816,3:4.102816):7.705038,1:11.807854):2.507779):2.764501):32.456749):31.588060);
tree 120 = ((((12:25.344190,((13:1.726652,14:1.726652):8.321275,11:10.047927):15.296263):39.355810,(((((27:27.103106,(((29:4.248784,28:4.248784):21.126294,((39:21.063380,(19:14.094986,(16:10.803994,22:10.803994):3.290992):6.968395):2.592064,(((37:9.542829,34:9.542829):6.322835,(((36:3.024719,((35:1.776390,33:1.776390):0.435497,32:2.211887):0.812832):1.219891,30:4.244610):9.637940,31:13.882550):1.983114):7.476905,(40:16.154674,(38:8.124932,21:8.124932):8.029742):7.187895):0.312876):1.719633):0.711230,(((20:14.827893,23:14.827893):2.728806,(24:2.836891,25:2.836891):14.719807):3.138819,18:20.695518):5.390789):1.016799):0.603420,(26:9.726865,17:9.726865):17.979661):13.087540,(71:24.800000,(70:22.846689,(72:14.443408,69:14.443408):8.403281):1.953310):15.994066):4.679637,15:45.473703):12.819723,(((((77:3.148966,78:3.148966):9.510746,76:12.659712):3.016138,79:15.675850):8.382686,(74:15.936146,(80:14.322769,(81:12.107389,75:12.107388):2.215381):1.613377):8.122390):9.841464,(82:23.416989,((42:6.299558,44:6.299557):2.084581,43:8.384138):15.032851):10.483011):24.393426):6.406574):8.654923,(((57:10.208268,(58:8.527050,(60:7.335210,59:7.335210):1.191840):1.681218):19.194971,55:29.403239):10.996761,(((((50:7.995244,((47:3.894779,46:3.894779):0.490543,45:4.385322):3.609922):1.036148,48:9.031392):1.936201,54:10.967593):1.381174,(49:8.008663,56:8.008663):4.340104):2.496232,(51:5.720478,(53:1.013446,52:1.013446):4.707032):9.124520):25.555002):32.954923):6.462260,(((73:28.629055,((63:6.700591,(61:6.575654,(66:6.499077,65:6.499077):0.076576):0.124938):0.499408,((67:6.385868,(64:5.538360,62:5.538361):0.847507):0.392693,68:6.778561):0.421439):21.429055):16.647099,41:45.276154):1.257344,(((7:4.900000,((6:3.455240,5:3.455240):0.962996,10:4.418236):0.481764):5.643558,4:10.543557):6.389672,((8:3.142406,9:3.142406):10.457594,((2:3.444960,3:3.444959):8.353170,1:11.798130):1.801870):3.333229):29.600268):33.283684);
tree 121 = ((((12:25.393209,((13:1.732418,14:1.732418):8.420007,11:10.152425):15.240784):39.306791,(((((27:27.080871,(((29:4.251047,28:4.251047):21.087090,((39:21.044643,(19:14.164939,(16:10.851092,22:10.851092):3.313847):6.879704):2.556761,(((37:9.520969,34:9.520969):6.290151,(((36:3.017306,((35:1.781731,33:1.781730):0.419206,32:2.200936):0.816370):1.199262,30:4.216569):9.870579,31:14.087148):1.723973):7.473064,(40:15.826485,(38:8.687236,21:8.687236):7.139249):7.457698):0.317220):1.736733):0.723234,(((20:14.836004,23:14.836004):2.718031,(24:2.843851,25:2.843851):14.710183):3.106114,18:20.660149):5.401222):1.019500):0.604604,(26:9.740829,17:9.740829):17.944645):13.127950,(71:24.800000,(70:22.878315,(72:14.862202,69:14.862201):8.016113):1.921686):16.013424):4.687683,15:45.501107):12.826169,(((((77:3.160330,78:3.160330):9.581008,76:12.741338):3.073307,79:15.814645):8.733831,(74:15.797914,(80:14.249464,(81:12.100116,75:12.100116):2.149349):1.548449):8.750561):9.351525,(82:23.381615,((42:6.210061,44:6.210062):1.987535,43:8.197596):15.184019):10.518385):24.427276):6.372724):8.351124,(((57:10.080319,(58:8.377914,(60:7.152152,59:7.152152):1.225762):1.702405):19.333634,55:29.413953):10.986047,(((48:10.655301,(54:9.289618,(50:8.208796,((47:4.052168,46:4.052168):0.489702,45:4.541870):3.666926):1.080821):1.365684):1.657958,(49:7.003162,56:7.003162):5.310097):2.863276,(51:5.727793,(53:1.091423,52:1.091423):4.636370):9.448743):25.223464):32.651124):7.754865,(((73:29.580565,((63:6.714553,(61:6.590354,(66:6.533192,65:6.533192):0.057163):0.124199):0.485446,((67:6.583230,(64:5.707068,62:5.707069):0.876162):0.409670,68:6.992901):0.207099):22.380564):14.488384,41:44.068948):2.311524,(((7:4.900000,((6:3.459783,5:3.459783):0.960254,10:4.420037):0.479963):5.038105,4:9.938105):6.752674,((8:3.029480,9:3.029480):10.570521,((2:3.381256,3:3.381255):8.482161,1:11.863416):1.736583):3.090779):29.689693):34.425517);
tree 122 = ((((((82:24.505342,((44:6.274320,42:6.274321):2.216419,43:8.490741):16.014602):9.394658,((74:15.197058,(80:14.457802,(81:11.959559,75:11.959560):2.498243):0.739256):8.213943,((76:13.169859,(78:2.963522,77:2.963522):10.206337):2.619377,79:15.789236):7.621764):10.489000):23.899373,((((17:10.130372,26:10.130371):18.686090,((((((40:16.206110,(38:9.362207,21:9.362207):6.843904):7.440024,((31:13.575023,(((32:2.083750,(35:1.710448,33:1.710448):0.373302):1.021890,36:3.105640):1.143724,30:4.249363):9.325660):2.473085,(37:9.033300,34:9.033300):7.014808):7.598027):0.674942,(39:21.149497,(19:14.415332,(22:9.222789,16:9.222789):5.192543):6.734165):3.171579):1.740017,(28:3.223351,29:3.223351):22.837742):0.855149,(((25:2.809271,24:2.809271):13.817018,(23:13.990722,20:13.990722):2.635567):4.797634,18:21.423923):5.492319):0.665581,27:27.581823):1.234638):11.972196,(71:24.800000,(70:22.802513,(72:14.236107,69:14.236107):8.566406):1.997487):15.988657):3.955596,15:44.744253):13.055120):6.900627,(((13:1.430320,14:1.430320):8.777193,11:10.207513):14.852043,12:25.059556):39.640444):10.073845,((55:29.129063,(((59:6.677715,60:6.677715):1.837722,58:8.515436):2.046854,57:10.562290):18.566773):11.270936,(((((50:7.597897,((47:3.616695,46:3.616694):0.259749,45:3.876443):3.721455):2.518293,54:10.116191):0.523497,48:10.639688):4.126351,(56:8.719907,49:8.719907):6.046132):1.387727,(51:6.062413,(52:1.880767,53:1.880767):4.181646):10.091354):24.246234):34.373845):7.073725,(((((66:6.983026,(65:6.550918,(63:6.446507,61:6.446506):0.104411):0.432108):0.216974,(68:6.826255,((64:5.900792,62:5.900791):0.575609,67:6.476400):0.349855):0.373745):20.990952,73:28.190952):17.733016,41:45.923970):1.883179,((4:10.775177,(7:4.900000,(6:3.969197,(5:3.331450,10:3.331450):0.637747):0.930803):5.875177):5.932772,((9:3.180962,8:3.180961):10.854556,((2:4.786603,3:4.786603):6.964685,1:11.751288):2.284230):2.672432):31.099198):34.040422);
tree 123 = ((((12:25.372792,((13:1.404671,14:1.404671):8.797514,11:10.202186):15.170605):39.327208,(((((27:27.186583,(((29:4.256520,28:4.256520):21.258551,((39:20.305201,(19:14.415104,(16:10.672709,22:10.672709):3.742395):5.890097):3.553408,(((37:9.627521,34:9.627521):6.435403,(((36:3.013701,((35:1.700988,33:1.700988):0.214343,32:1.915331):1.098370):1.514690,30:4.528391):9.781246,31:14.309637):1.753287):7.616345,(40:16.561482,(38:8.999574,21:8.999574):7.561907):7.117787):0.179341):1.656461):0.685541,(((20:14.925788,23:14.925788):2.764667,(24:2.636600,25:2.636600):15.053856):2.922651,18:20.613106):5.587506):0.985971):0.661841,(26:9.749959,17:9.749959):18.098465):12.769831,(71:24.800000,(70:22.840663,(72:14.826051,69:14.826051):8.014612):1.959337):15.818255):4.628980,15:45.247235):12.548491,(((((77:3.180759,78:3.180759):10.225238,76:13.405997):2.749127,79:16.155124):8.376859,(74:15.820293,(80:14.256990,(81:12.098417,75:12.098417):2.158574):1.563302):8.711691):9.368016,(82:23.395905,((42:6.345814,44:6.345814):2.002894,43:8.348708):15.047197):10.504095):23.895727):6.904273):9.632441,(((57:10.336276,(58:8.637464,(60:7.447172,59:7.447173):1.190291):1.698812):20.835837,55:31.172112):9.227888,(((48:10.674081,(54:9.028464,(50:8.002674,((47:3.895696,46:3.895696):0.492720,45:4.388416):3.614258):1.025790):1.645617):1.664454,(49:7.740473,56:7.740473):4.598062):1.302798,(51:6.218530,(53:1.138705,52:1.138705):5.079826):7.422803):26.758667):33.932441):7.477722,(((73:28.740361,((63:6.801014,(61:6.637719,(66:6.600074,65:6.600075):0.037644):0.163295):0.398986,((67:6.459427,(64:5.634704,62:5.634704):0.824723):0.204171,68:6.663598):0.536402):21.540361):15.793321,41:44.533681):2.260260,(((7:4.900000,((6:3.290276,5:3.290276):0.925385,10:4.215660):0.684340):5.428666,4:10.328666):6.601589,((8:2.843948,9:2.843948):10.756053,((2:3.312526,3:3.312526):8.423763,1:11.736288):1.863711):3.330255):29.863687):35.016222);
tree 124 = ((((12:25.438140,((13:1.411040,14:1.411040):8.831114,11:10.242154):15.195986):39.261860,(((((27:27.079709,(((29:3.682345,28:3.682345):21.658110,((39:20.969811,(19:14.620603,(16:10.696305,22:10.696304):3.924298):6.349208):2.638713,(((37:9.618630,34:9.618630):6.388167,(((36:2.855788,((35:1.692719,33:1.692719):0.186477,32:1.879195):0.976593):1.586756,30:4.442544):9.828555,31:14.271099):1.735698):7.423232,(40:16.827940,(38:9.101143,21:9.101143):7.726797):6.602089):0.178495):1.731931):0.721727,(((20:14.965457,23:14.965457):2.768226,(24:2.656135,25:2.656134):15.077550):2.873871,18:20.607554):5.454628):1.017527):0.678193,(26:9.765499,17:9.765499):17.992403):12.995923,(71:24.800000,(70:22.861931,(72:14.857344,69:14.857344):8.004586):1.938070):15.953825):4.518599,15:45.272424):12.777996,(((((77:3.078165,78:3.078165):10.429944,76:13.508108):2.732579,79:16.240688):8.211839,(74:15.518802,(80:13.916447,(81:12.111773,75:12.111773):1.804675):1.602354):8.933724):9.447474,(82:23.436214,((42:6.506292,44:6.506291):1.889391,43:8.395682):15.040532):10.463786):24.150420):6.649580):9.721246,(((57:9.787646,(58:8.289508,(60:7.411550,59:7.411550):0.877957):1.498138):21.396845,55:31.184491):9.215509,(((48:11.494321,(54:9.513052,(50:8.471310,((47:4.055820,46:4.055820):0.522166,45:4.577986):3.893323):1.041742):1.981269):0.904808,(49:7.696846,56:7.696846):4.702283):1.635348,(51:5.227582,(53:0.986666,52:0.986666):4.240916):8.806895):26.365523):34.021246):7.509609,(((73:28.498491,((63:6.657002,(61:6.504902,(66:6.471074,65:6.471073):0.033829):0.152101):0.542997,((67:6.463024,(64:5.639846,62:5.639846):0.823177):0.202022,68:6.665045):0.534955):21.298491):17.036544,41:45.535035):2.386324,(((7:4.900000,((6:3.384977,5:3.384977):0.808973,10:4.193951):0.706049):5.419745,4:10.319745):6.544654,((8:2.864927,9:2.864927):10.735073,((2:3.385794,3:3.385794):8.009682,1:11.395476):2.204524):3.264399):31.056959):34.009496);
tree 125 = ((((((56:6.623869,49:6.623869):5.600127,(((50:7.781928,((47:3.537451,46:3.537451):0.354348,45:3.891798):3.890129):1.606577,54:9.388505):0.314244,48:9.702749):2.521247):4.356173,(51:6.823315,(53:1.009812,52:1.009812):5.813503):9.756855):23.819831,(55:28.680920,(57:9.453718,(58:8.978346,(60:7.880796,59:7.880796):1.097550):0.475373):19.227201):11.719080):34.504239,(((15:43.454053,(((70:22.357467,(72:14.235566,69:14.235566):8.121900):2.442534,71:24.800000):13.817187,((27:26.688421,((((23:14.189158,20:14.189158):2.680645,(24:2.565656,25:2.565656):14.304147):4.457970,18:21.327773):4.677087,((29:2.639513,28:2.639513):22.511844,((((22:9.879234,16:9.879234):3.749408,19:13.628642):6.665253,39:20.293896):2.871860,(((31:13.779893,(30:4.114780,(36:2.519811,(32:1.977802,(33:1.447579,35:1.447579):0.530222):0.542010):1.594969):9.665112):1.292769,(37:8.269027,34:8.269027):6.803634):7.576885,(40:16.094714,(38:8.681378,21:8.681378):7.413336):6.554832):0.516210):1.985601):0.853503):0.683561):0.717095,(17:9.314790,26:9.314789):18.090726):11.211671):4.836866):13.356666,(((43:8.369133,(44:6.484750,42:6.484750):1.884383):16.411248,82:24.780381):9.119619,((((75:12.067346,81:12.067345):1.927985,80:13.995329):1.158861,74:15.154191):7.984229,((76:12.666735,(77:3.077180,78:3.077180):9.589555):2.095387,79:14.762121):8.376299):10.761580):22.910719):7.889281,(((14:1.492906,13:1.492906):8.865810,11:10.358716):14.841933,12:25.200649):39.499350):10.204239):5.988878,((41:45.381579,(73:27.158754,((66:6.891540,((63:6.737128,61:6.737128):0.045832,65:6.782960):0.108579):0.308460,(68:6.992706,((64:5.770738,62:5.770737):1.000965,67:6.771703):0.221004):0.207294):19.958754):18.222825):2.797566,((4:9.960399,((6:3.891572,(10:3.327004,5:3.327004):0.564568):1.008428,7:4.900000):5.060399):6.675130,((8:3.049449,9:3.049449):10.806217,((2:2.923784,3:2.923784):8.676216,1:11.599999):2.255666):2.779863):31.543616):32.713972);
tree 126 = ((((12:25.493526,((13:1.397667,14:1.397667):8.945941,11:10.343608):15.149919):39.206473,(((((27:27.271621,(((29:4.024348,28:4.024348):21.544108,((39:21.073019,(19:14.517943,(16:10.303754,22:10.303753):4.214189):6.555076):2.812783,(((37:9.210914,34:9.210914):6.768895,(((36:2.797384,((35:1.534970,33:1.534970):0.322755,32:1.857726):0.939658):1.494733,30:4.292117):10.045333,31:14.337450):1.642359):7.631778,(40:16.125637,(38:9.438011,21:9.438011):6.687626):7.485951):0.274215):1.682654):0.696759,(((20:14.951829,23:14.951829):2.765065,(24:2.658517,25:2.658517):15.058376):2.909927,18:20.626820):5.638395):1.006406):0.671655,(26:9.925817,17:9.925817):18.017458):12.918790,(71:24.800000,(70:22.874938,(72:14.947535,69:14.947535):7.927404):1.925061):16.062065):4.673464,15:45.535529):12.538462,(((((77:3.072937,78:3.072937):10.371489,76:13.444427):2.677185,79:16.121611):7.579980,(74:15.757061,(80:14.068704,(81:12.127806,75:12.127805):1.940898):1.688357):7.944531):10.198408,(82:23.492374,((42:6.504684,44:6.504684):2.098943,43:8.603627):14.888747):10.407626):24.173991):6.626009):9.736660,(((57:10.413221,(58:9.123407,(60:7.661554,59:7.661554):1.461853):1.289814):21.856583,55:32.269804):8.130196,(((48:10.193098,(54:9.375587,(50:8.060674,((47:4.064873,46:4.064874):0.412907,45:4.477781):3.582894):1.314912):0.817511):2.594436,(49:8.344940,56:8.344940):4.442594):1.297460,(51:6.216881,(53:0.981233,52:0.981233):5.235649):7.868113):26.315006):34.036660):7.515299,(((73:28.211428,((63:6.735330,(61:6.583746,(66:6.548396,65:6.548395):0.035350):0.151583):0.464671,((67:6.475471,(64:5.692117,62:5.692118):0.783353):0.199060,68:6.674530):0.525470):21.011428):17.297287,41:45.508716):3.426084,(((7:4.900000,((6:3.368376,5:3.368376):0.826547,10:4.194923):0.705077):4.828463,4:9.728463):6.764944,((8:2.999239,9:2.999239):10.600762,((2:3.377621,3:3.377620):8.237465,1:11.615085):1.984915):2.893408):32.441391):33.017160);
tree 127 = ((((((56:6.762154,49:6.762154):5.787069,(((50:8.157421,((47:3.596114,46:3.596114):0.284978,45:3.881092):4.276330):1.693817,54:9.851238):0.344835,48:10.196073):2.353150):2.985461,((53:0.822155,52:0.822155):6.062793,51:6.884948):8.649736):24.865316,(55:29.012983,(58:9.598662,((60:7.597908,59:7.597907):1.775970,57:9.373877):0.224785):19.414322):11.387016):34.517574,(((15:43.330136,(((70:22.538584,(72:13.862832,69:13.862832):8.675752):2.261416,71:24.800000):14.118125,((27:26.789372,((((23:15.249194,20:15.249194):1.947681,(24:2.873343,25:2.873343):14.323532):3.337474,18:20.534349):5.639674,((29:2.470096,28:2.470096):22.840166,((((22:10.163861,16:10.163860):3.727810,19:13.891670):6.309953,39:20.201623):3.118651,(((31:14.003617,(30:4.312474,(36:2.815990,(32:1.656153,(33:1.220785,35:1.220784):0.435368):1.159838):1.496483):9.691143):1.330828,(37:8.379555,34:8.379555):6.954890):7.718085,(40:15.164272,(38:8.554289,21:8.554289):6.609983):7.888258):0.267744):1.989987):0.863761):0.615349):0.727233,(17:9.338431,26:9.338431):18.178174):11.401520):4.412011):13.994083,(((43:8.363250,(44:6.505178,42:6.505178):1.858073):16.346229,82:24.709479):9.190521,((((75:12.066919,81:12.066918):1.931264,80:13.998182):1.157392,74:15.155574):7.785883,((76:12.717343,(77:3.080679,78:3.080679):9.636665):2.381992,79:15.099336):7.842120):10.958544):23.424219):7.375781,(((14:1.603721,13:1.603721):8.721389,11:10.325111):14.876581,12:25.201692):39.498308):10.217574):5.995151,((41:45.171763,(73:27.507816,((66:6.914813,((63:6.575507,61:6.575507):0.108989,65:6.684496):0.230317):0.285186,(68:6.875642,((64:6.031167,62:6.031168):0.710960,67:6.742127):0.133515):0.324358):20.307816):17.663948):1.504888,((4:9.334810,((6:3.939787,(10:3.365004,5:3.365004):0.574783):0.960213,7:4.900000):4.434810):6.930679,((8:3.069862,9:3.069862):10.658345,((2:3.173362,3:3.173362):8.426639,1:11.600000):2.128207):2.537283):30.411162):34.236073);
tree 128 = ((((12:25.633163,((13:1.373062,14:1.373062):8.698904,11:10.071967):15.561196):39.066838,(((((27:25.764435,(26:9.467808,17:9.467809):16.296627):1.436309,(((29:4.224078,28:4.224078):20.572015,((39:20.442594,(19:14.289811,(16:10.168201,22:10.168200):4.121611):6.152783):2.735333,(((37:8.995702,34:8.995702):6.556338,(((36:2.879645,((35:1.676263,33:1.676262):0.323463,32:1.999726):0.879919):1.431918,30:4.311563):10.011705,31:14.323268):1.228772):7.484270,(40:14.816482,(38:8.792949,21:8.792949):6.023533):8.219828):0.141616):1.618166):1.113897,(((20:13.718791,23:13.718791):2.341714,(24:2.575364,25:2.575364):13.485142):4.504951,18:20.565457):5.344532):1.290755):12.584538,(71:24.800000,(70:22.846310,(72:14.650744,69:14.650745):8.195565):1.953690):14.985282):4.382844,15:44.168127):12.912508,(((((77:3.010967,78:3.010967):10.198320,76:13.209286):2.920020,79:16.129306):6.799791,(74:15.568150,(80:13.965344,(81:12.110800,75:12.110800):1.854544):1.602807):7.360947):10.970903,(82:23.395721,((42:6.215087,44:6.215087):2.246408,43:8.461495):14.934226):10.504279):23.180634):7.619366):9.732115,(((57:11.269912,(58:10.093987,(60:8.570029,59:8.570029):1.523958):1.175925):20.104896,55:31.374808):9.025192,((51:6.124092,(53:0.972763,52:0.972763):5.151330):10.140312,((49:8.614382,56:8.614382):4.768546,(48:10.866038,(54:10.190443,(50:8.272589,((47:4.047925,46:4.047926):0.410267,45:4.458193):3.814397):1.917853):0.675596):2.516889):2.881477):24.135596):34.032115):6.671632,(((73:29.500777,((63:6.754802,(61:6.615509,(66:6.581234,65:6.581232):0.034276):0.139292):0.445199,((67:6.488899,(64:5.707434,62:5.707434):0.781465):0.184420,68:6.673319):0.526681):22.300777):15.552307,41:45.053083):2.020999,(((7:4.900000,((6:3.344441,5:3.344441):0.847702,10:4.192144):0.707856):4.762524,4:9.662524):6.706431,((8:3.152184,9:3.152184):10.447817,((2:3.589039,3:3.589039):8.026353,1:11.615393):1.984607):2.768955):30.705128):34.029664);
tree 129 = ((((12:25.607569,((13:1.372073,14:1.372073):8.686733,11:10.058806):15.548763):39.092431,(((((26:9.706268,17:9.706268):17.441894,((((29:4.226434,28:4.226434):19.972978,(((37:8.953438,34:8.953438):6.514397,(((36:2.978705,((35:1.673351,33:1.673351):0.319234,32:1.992585):0.986121):1.462409,30:4.441114):9.790191,31:14.231305):1.236530):7.433108,((40:15.388916,(38:8.755313,21:8.755313):6.633602):7.154063,(39:20.157579,(19:14.019317,(16:10.252175,22:10.252175):3.767142):6.138262):2.385400):0.357964):1.298470):1.082765,(((20:13.674237,23:13.674237):2.332460,(24:2.637951,25:2.637951):13.368745):4.490266,18:20.496963):4.785214):1.155995,27:26.438173):0.709988):11.807990,(71:24.800000,(70:22.561676,(72:14.512460,69:14.512460):8.049216):2.238324):14.156152):4.280908,15:43.237059):13.706992,(((((77:3.040038,78:3.040038):10.398354,76:13.438392):2.951920,79:16.390312):7.213780,(74:15.319809,(80:13.772672,(81:12.098781,75:12.098782):1.673890):1.547138):8.284282):10.295908,(82:23.381453,((42:6.080351,44:6.080351):2.354127,43:8.434477):14.946975):10.518547):23.044051):7.755949):9.682348,(((57:10.879558,(58:9.624583,(60:8.198937,59:8.198937):1.425646):1.254975):19.268859,55:30.148418):10.251582,((51:6.165759,(53:0.989472,52:0.989472):5.176287):10.084886,((49:8.507782,56:8.507782):5.435204,(48:11.007156,(54:10.316727,(50:8.391036,((47:3.758072,46:3.758072):0.855464,45:4.613536):3.777500):1.925691):0.690429):2.935830):2.307660):24.149355):33.982348):6.650682,(((73:27.578642,((63:6.784913,(61:6.538661,(66:6.404642,65:6.404642):0.134020):0.246252):0.415087,((67:6.482589,(64:5.689719,62:5.689719):0.792869):0.186688,68:6.669276):0.530724):20.378642):17.780812,41:45.359455):1.859215,(((7:4.900000,((6:3.344911,5:3.344911):0.842955,10:4.187866):0.712134):5.321744,4:10.221745):6.454678,((8:2.950469,9:2.950469):10.649531,((2:3.714020,3:3.714020):7.922588,1:11.636608):1.963392):3.076423):30.542246):33.814362);
tree 130 = ((((12:24.956155,((13:1.357896,14:1.357896):8.576377,11:9.934272):15.021883):39.743845,(((((26:9.594453,17:9.594453):17.002363,((((29:4.239913,28:4.239913):20.168791,(((37:8.903436,34:8.903436):6.443376,(((36:3.157323,((35:1.610338,33:1.610338):0.312730,32:1.923068):1.234255):1.377805,30:4.535128):9.606662,31:14.141790):1.205022):7.749253,((40:15.890958,(38:8.839683,21:8.839683):7.051275):6.827176,(39:20.188177,(19:13.912751,(16:10.080246,22:10.080247):3.832503):6.275427):2.529956):0.377931):1.312639):1.103384,(((20:14.193957,23:14.193957):2.521871,(24:2.691999,25:2.691999):14.023828):3.808981,18:20.524808):4.987280):0.353026,27:25.865114):0.731702):12.005856,(71:24.800000,(70:22.629183,(72:14.246223,69:14.246223):8.382959):2.170818):13.802672):4.321622,15:42.924294):13.822351,(((((77:2.838169,78:2.838169):10.492765,76:13.330933):3.057012,79:16.387945):7.187840,(74:15.295143,(80:13.766963,(81:12.099515,75:12.099516):1.667447):1.528181):8.280642):10.324215,(82:23.355436,((42:6.265115,44:6.265115):2.150470,43:8.415585):14.939851):10.544564):22.846646):7.953354):9.621211,(((57:10.782416,(58:9.470872,(60:8.354076,59:8.354076):1.116796):1.311544):19.302653,55:30.085068):10.314932,((51:5.954809,(53:0.965170,52:0.965170):4.989640):10.242643,((49:8.473937,56:8.473937):5.415932,(48:10.925302,(54:10.232531,(50:8.274208,((47:3.981903,46:3.981903):0.318520,45:4.300423):3.973784):1.958323):0.692771):2.964567):2.307582):24.202548):33.921211):6.626345,(((73:27.443024,((63:6.777423,(61:6.684355,(66:6.543778,65:6.543779):0.140576):0.093068):0.422577,((67:6.348359,(64:5.576737,62:5.576737):0.771622):0.333864,68:6.682223):0.517777):20.243024):18.260555,41:45.703580):0.953643,(((7:4.900000,((6:3.287492,5:3.287492):1.083131,10:4.370623):0.529377):5.809439,4:10.709439):6.132729,((8:3.080757,9:3.080757):10.519243,((2:3.912453,3:3.912454):7.769591,1:11.682043):1.917956):3.242168):29.815055):34.290334);
tree 131 = ((((12:25.077273,((13:1.507021,14:1.507021):8.530708,11:10.037730):15.039544):39.622727,(((((26:9.697278,17:9.697278):17.070080,((((29:3.150150,28:3.150150):21.411981,((39:20.576365,(19:14.233719,(16:10.460797,22:10.460797):3.772923):6.342645):2.626997,(((37:8.886168,34:8.886168):6.384960,(((36:2.826972,((35:1.524108,33:1.524108):0.437683,32:1.961791):0.865180):1.620281,30:4.447253):9.979428,31:14.426681):0.844447):7.663972,(40:15.446805,(38:8.646532,21:8.646532):6.800273):7.488296):0.268261):1.358769):1.118716,(((23:14.102124,(24:2.639490,25:2.639490):11.462634):2.919776,20:17.021900):3.727086,18:20.748986):4.931860):0.351240,27:26.032087):0.735271):11.976083,(71:24.800000,(70:22.619840,(72:14.290976,69:14.290975):8.328864):2.180161):13.943441):4.290029,15:43.033470):13.883890,(((((77:2.930032,78:2.930032):10.059070,76:12.989103):2.874897,79:15.863999):6.623446,(74:15.426590,(80:13.837292,(81:12.110645,75:12.110644):1.726647):1.589298):7.060856):11.412554,(82:23.426978,((42:6.350319,44:6.350319):2.169684,43:8.520003):14.906975):10.473022):23.017359):7.782641):9.879408,(((57:11.397807,(58:9.555219,(60:8.002888,59:8.002889):1.552330):1.842588):19.506759,55:30.904565):9.495435,((51:5.451749,(53:0.964349,52:0.964349):4.487401):11.817799,((49:8.230575,56:8.230575):6.381516,(48:10.844441,(54:10.147799,(50:8.072751,((47:3.698190,46:3.698190):0.304628,45:4.002817):4.069934):2.075048):0.696642):3.767651):2.657456):23.130451):34.179408):6.685608,(((73:26.925507,((63:6.774290,(61:6.680718,(66:6.543223,65:6.543224):0.137494):0.093572):0.425710,((67:6.350939,(64:5.583836,62:5.583836):0.767103):0.332723,68:6.683662):0.516338):19.725507):18.799683,41:45.725189):1.908299,(((7:4.900000,((6:3.302550,5:3.302550):1.058960,10:4.361510):0.538490):5.682528,4:10.582528):6.491153,((8:3.034728,9:3.034728):10.565272,((2:3.279312,3:3.279313):8.282050,1:11.561363):2.038637):3.473682):30.559807):33.631529);
tree 132 = ((((((82:25.188441,((44:6.501850,42:6.501850):2.120347,43:8.622197):16.566244):8.711559,((74:15.698356,(80:14.308303,(75:11.954275,81:11.954275):2.354027):1.390054):8.593190,((76:13.122121,(78:3.010337,77:3.010337):10.111786):2.997916,79:16.120038):8.171508):9.608454):23.533152,((((17:10.286085,26:10.286084):17.954247,((((((40:14.954550,(38:9.564298,21:9.564298):5.390252):8.528407,((31:13.937537,(((32:2.144392,(35:1.561638,33:1.561638):0.582755):0.882000,36:3.026393):1.346252,30:4.372645):9.564892):2.106613,(37:9.343183,34:9.343183):6.700966):7.438807):0.427592,(39:21.201196,(19:15.116651,(22:9.994668,16:9.994669):5.121982):6.084545):2.709353):1.693610,(28:2.327762,29:2.327762):23.276397):0.994974,(((25:2.857337,24:2.857337):13.428173,(23:13.970652,20:13.970652):2.314859):4.483044,18:20.768554):5.830579):0.296466,27:26.895599):1.344733):12.177409,(71:24.800000,(70:22.700360,(72:14.254789,69:14.254789):8.445571):2.099640):15.617741):4.000348,15:44.418090):13.015063):7.266848,(((13:1.783974,14:1.783974):8.743323,11:10.527297):14.459744,12:24.987040):39.712960):10.102481,((55:28.736304,((58:8.517154,(60:7.262948,59:7.262949):1.254206):2.024408,57:10.541563):18.194742):11.663695,(((56:6.991407,49:6.991407):7.231325,((52:1.838039,53:1.838038):4.697334,51:6.535372):7.687361):1.986659,(((50:7.971470,((47:3.535059,46:3.535059):0.650516,45:4.185575):3.785894):2.336573,54:10.308043):0.709225,48:11.017268):5.192124):24.190609):34.402481):6.940108,(((((66:7.038379,(65:6.795324,(63:6.767321,61:6.767321):0.028004):0.243053):0.161622,(68:6.891540,((64:5.834363,62:5.834362):0.751454,67:6.585817):0.305724):0.308460):22.161522,73:29.361522):17.375917,41:46.737440):2.766385,((4:10.420066,(7:4.900000,(6:3.962173,(5:3.313602,10:3.313602):0.648570):0.937828):5.520067):6.496511,((9:2.838080,8:2.838080):11.013848,((2:4.307710,3:4.307710):7.499305,1:11.807014):2.044915):3.064649):32.587247):32.238765);
tree 133 = ((((12:25.941377,((13:1.495353,14:1.495353):8.575322,11:10.070675):15.870702):38.758624,(((((26:9.703529,17:9.703529):17.144327,((((29:2.591991,28:2.591991):22.088302,(((40:14.914567,(38:8.430305,21:8.430305):6.484262):7.790160,(39:20.355396,(19:14.125921,(16:10.362843,22:10.362844):3.763078):6.229475):2.349332):0.349485,((37:8.907316,34:8.907316):6.459677,(((36:2.802032,((35:1.494304,33:1.494303):0.441314,32:1.935617):0.866416):1.622691,30:4.424724):10.096721,31:14.521445):0.845548):7.687220):1.626080):1.089965,(((23:14.463620,(24:2.662417,25:2.662417):11.801204):2.599478,20:17.063098):3.656360,18:20.719458):5.050801):0.336278,27:26.106537):0.741320):12.399432,(71:24.800000,(70:22.545316,(72:14.375168,69:14.375168):8.170149):2.254683):14.447288):4.644602,15:43.891890):13.550222,(((((77:2.890239,78:2.890239):9.896965,76:12.787205):2.745476,79:15.532681):6.729604,(74:15.284547,(80:13.716242,(81:12.104075,75:12.104075):1.612168):1.568304):6.977738):11.637715,(82:24.167433,((42:6.215127,44:6.215126):2.165805,43:8.380932):15.786502):9.732567):23.542113):7.257887):9.686551,((((57:9.080328,58:9.080328):0.583804,(60:8.029918,59:8.029919):1.634214):19.959285,55:29.623417):10.776583,((51:6.319560,(53:0.968233,52:0.968233):5.351326):10.076057,((49:7.756388,56:7.756388):6.957322,(48:10.145276,(54:9.761075,(50:7.866079,((47:3.528322,46:3.528323):0.750453,45:4.278776):3.587303):1.894996):0.384201):4.568433):1.681908):24.004383):33.986551):6.610399,(((73:27.183468,((63:6.774281,(61:6.614180,(66:6.287345,65:6.287345):0.326835):0.160101):0.425719,((67:6.384569,(64:5.663242,62:5.663242):0.721327):0.318378,68:6.702947):0.497053):19.983468):17.912591,41:45.096057):3.263464,(((7:4.900000,((6:3.294441,5:3.294441):1.063129,10:4.357571):0.542429):5.464042,4:10.364042):6.598543,((8:3.136636,9:3.136636):10.416486,((2:3.738245,3:3.738245):7.565611,1:11.303856):2.249266):3.409463):31.396938):32.637428);
tree 134 = ((((((82:25.544770,((44:6.411300,42:6.411300):2.115423,43:8.526722):17.018047):8.355230,((74:15.610395,(80:14.248581,(75:11.953006,81:11.953006):2.295574):1.361814):8.722935,((76:13.165165,(78:3.004309,77:3.004309):10.160856):2.967690,79:16.132855):8.200475):9.566670):22.441203,((((17:10.013053,26:10.013053):17.952322,((((((40:14.785454,(38:9.448610,21:9.448610):5.336844):8.060358,((31:13.176853,(((32:2.018140,(35:1.568336,33:1.568336):0.449805):0.738329,36:2.756469):1.343621,30:4.100090):9.076763):2.287720,(37:9.149753,34:9.149753):6.314820):7.381239):0.397756,(39:20.542483,(19:14.917258,(22:9.864936,16:9.864936):5.052322):5.625225):2.701085):2.205985,(28:2.972313,29:2.972313):22.477239):0.974689,(((25:2.763810,24:2.763810):13.395928,(23:13.861110,20:13.861110):2.298628):4.581507,18:20.741245):5.682996):0.224158,27:26.648399):1.316976):12.270117,(71:24.800000,(70:22.612299,(72:14.020628,69:14.020628):8.591670):2.187702):15.435491):3.819835,15:44.055326):12.285877):8.358797,(((13:1.757272,14:1.757272):8.447769,11:10.205040):15.057384,12:25.262424):39.437576):7.907653,((55:28.422033,((58:6.465366,(60:6.084718,59:6.084719):0.380647):3.690497,57:10.155863):18.266169):11.977967,(((56:6.955056,49:6.955056):6.161836,((52:1.624908,53:1.624909):4.686342,51:6.311250):6.805641):3.034854,(((50:7.869167,((47:3.516518,46:3.516518):0.634083,45:4.150601):3.718566):2.340873,54:10.210040):0.547272,48:10.757312):5.394434):24.248254):32.207653):7.182175,(((((66:6.764551,(63:6.551701,(65:6.466197,61:6.466196):0.085505):0.212850):0.435449,(68:6.884143,((64:5.909600,62:5.909601):0.674447,67:6.584047):0.300096):0.315857):22.689653,73:29.889653):17.164418,41:47.054071):0.949831,((4:10.201052,(7:4.900000,(6:4.125734,(5:3.382224,10:3.382224):0.743510):0.774266):5.301053):6.429169,((9:3.050152,8:3.050152):10.750700,((2:4.340435,3:4.340435):7.265818,1:11.606255):2.194599):2.829368):31.373682):31.785925);
tree 135 = ((((((82:25.633473,((44:6.418959,42:6.418958):2.297841,43:8.716799):16.916674):8.266527,((74:15.652284,(80:14.274507,(75:11.959169,81:11.959168):2.315337):1.377778):8.803720,((76:13.333623,(78:3.037306,77:3.037306):10.296316):2.960440,79:16.294063):8.161941):9.443996):22.520250,((((17:10.145906,26:10.145906):18.212262,((((((40:14.876594,(38:9.099281,21:9.099281):5.777313):8.276801,((31:13.461460,(((32:2.049404,(35:1.592777,33:1.592776):0.456628):0.766695,36:2.816099):1.412304,30:4.228403):9.233057):2.274619,(37:9.297077,34:9.297077):6.439002):7.417316):0.570865,(39:21.121848,(19:14.969531,(22:9.939169,16:9.939169):5.030361):6.152317):2.602412):2.020336,(28:2.495105,29:2.495105):23.249491):0.998421,(((25:2.659428,24:2.659429):14.097638,(23:14.089164,20:14.089164):2.667902):4.021708,18:20.778775):5.964242):0.230481,27:26.973497):1.384671):11.681908,(71:24.800000,(70:22.730820,(72:14.120400,69:14.120400):8.610419):2.069181):15.240076):3.940218,15:43.980294):12.439955):8.279750,(((13:1.772813,14:1.772813):8.550024,11:10.322836):15.058865,12:25.381701):39.318299):8.058274,((55:29.415614,((58:7.696040,(60:6.520556,59:6.520556):1.175485):1.248162,57:8.944203):20.471411):10.984386,(((52:0.811008,53:0.811008):5.908225,51:6.719233):9.439014,((((50:7.702493,((47:3.397671,46:3.397670):0.620676,45:4.018346):3.684146):2.232713,54:9.935205):1.087427,48:11.022632):2.323468,(56:7.692852,49:7.692852):5.653248):2.812148):24.241752):32.358274):7.246668,(((((66:6.806502,(63:6.536705,(65:6.459117,61:6.459118):0.077586):0.269798):0.393498,(68:6.884989,((64:5.930467,62:5.930467):0.657401,67:6.587868):0.297121):0.315011):22.790352,73:29.990352):17.432043,41:47.422397):0.928185,((4:10.278523,(7:4.900000,(6:4.087984,(5:3.292441,10:3.292441):0.795543):0.812016):5.378523):6.486228,((9:3.146230,8:3.146229):10.755087,((2:4.280253,3:4.280253):7.406552,1:11.686806):2.214511):2.863434):31.585830):31.654361);
tree 136 = ((((((82:24.681376,((44:6.340665,42:6.340665):2.288768,43:8.629433):16.051943):9.218624,((74:15.691900,(80:14.316349,(75:11.955913,81:11.955913):2.360436):1.375551):8.428140,((76:13.211828,(78:3.002877,77:3.002877):10.208951):2.890067,79:16.101895):8.018145):9.779960):22.244947,((((17:9.567425,26:9.567425):18.451467,((((((40:14.694283,(38:8.986184,21:8.986184):5.708098):8.172591,((31:13.614067,(((32:1.993636,(35:1.615556,33:1.615555):0.378081):0.785434,36:2.779071):1.463276,30:4.242346):9.371721):2.103639,(37:9.264188,34:9.264188):6.453518):7.149168):0.549366,(39:20.664895,(19:14.162718,(22:9.247974,16:9.247974):4.914744):6.502177):2.751345):2.033640,(28:2.469149,29:2.469149):22.980731):1.010102,(((25:2.535953,24:2.535953):14.143161,(23:13.997017,20:13.997017):2.682096):4.068128,18:20.747241):5.712741):0.702461,27:27.162443):0.856450):11.576483,(71:24.800000,(70:22.700533,(72:14.405526,69:14.405525):8.295007):2.099467):14.795376):4.388147,15:43.983523):12.161424):8.555053,(((13:1.765456,14:1.765456):8.586331,11:10.351787):15.693466,12:26.045253):38.654747):9.645014,((55:30.289514,((58:7.826746,(60:6.796541,59:6.796541):1.030205):1.617295,57:9.444041):20.845473):10.110486,(((52:0.827348,53:0.827348):6.059452,51:6.886799):9.578957,((((50:7.776593,((47:3.595008,46:3.595008):0.637804,45:4.232812):3.543781):2.156713,54:9.933306):0.150229,48:10.083535):3.625888,(56:7.951617,49:7.951617):5.757806):2.756334):23.934243):33.945014):6.875114,(((((66:6.664929,((65:6.462371,61:6.462370):0.090768,63:6.553139):0.111791):0.535071,(68:6.958711,((64:5.993686,62:5.993686):0.663963,67:6.657649):0.301062):0.241289):22.198278,73:29.398278):17.459470,41:46.857748):0.964311,((4:10.841726,(7:4.900000,(6:4.009445,(5:3.233350,10:3.233350):0.776096):0.890555):5.941726):6.083488,((9:3.176045,8:3.176045):10.762598,((2:4.162329,3:4.162329):7.437671,1:11.600000):2.338643):2.986571):30.896845):33.398069);
tree 137 = ((((12:26.142422,((13:1.529888,14:1.529888):8.807161,11:10.337048):15.805374):38.557578,(((((26:10.241158,17:10.241157):17.316821,((((29:3.868539,28:3.868539):20.737284,((40:14.766433,(38:9.669772,21:9.669772):5.096661):8.288671,((39:20.688157,(19:14.456271,(16:9.718403,22:9.718402):4.737868):6.231886):2.298495,((37:8.968732,34:8.968732):6.453946,(((36:3.163683,((35:1.517929,33:1.517929):0.524770,32:2.042698):1.120985):1.700478,30:4.864161):9.734601,31:14.598762):0.823916):7.563974):0.068454):1.550718):1.180767,(((24:2.724786,25:2.724786):13.663990,(20:14.195139,23:14.195139):2.193638):4.434544,18:20.823321):4.963269):0.682127,27:26.468718):1.089261):11.137473,(71:24.800000,(70:22.600422,(72:14.089316,69:14.089316):8.511106):2.199578):13.895451):4.453941,15:43.149392):14.879883,(((((77:3.282506,78:3.282506):10.299457,76:13.581963):2.219346,79:15.801310):6.763206,(74:15.490051,(80:13.832891,(81:12.125352,75:12.125352):1.707539):1.657159):7.074465):11.335484,(82:24.319861,((42:6.763614,44:6.763614):1.766770,43:8.530384):15.789477):9.580139):24.129275):6.670725):10.499116,(((((60:7.756886,59:7.756885):1.510973,57:9.267857):0.124700,58:9.392558):19.786911,55:29.179468):11.220532,((51:6.579161,(53:0.988354,52:0.988354):5.590806):9.913591,((49:8.347127,56:8.347127):6.313939,(48:10.709205,(54:9.743694,(50:7.744444,((47:3.626600,46:3.626601):0.589351,45:4.215952):3.528492):1.999250):0.965511):3.951861):1.831686):23.907248):34.799116):6.653545,(((73:26.505631,((63:6.789359,(61:6.592239,(65:6.530818,66:6.530818):0.061421):0.197120):0.410641,((67:6.512535,(64:5.754054,62:5.754053):0.758480):0.166887,68:6.679421):0.520579):19.305631):18.852478,41:45.358108):1.257940,(((7:4.900000,((6:3.373267,5:3.373267):0.984390,10:4.357657):0.542343):4.969997,4:9.869997):5.757490,((8:3.326627,9:3.326627):10.273373,((2:3.731299,3:3.731300):7.796414,1:11.527714):2.072286):2.027487):30.988561):35.236613);
tree 138 = ((((((82:24.760068,((44:6.493613,42:6.493614):2.270403,43:8.764015):15.996052):9.139932,((74:15.840187,(80:14.425044,(81:12.002621,75:12.002621):2.422422):1.415144):7.681039,((76:13.036117,(78:2.989194,77:2.989194):10.046924):2.720083,79:15.756201):7.765025):10.378774):23.841593,((((17:9.647233,26:9.647233):18.559819,((((((40:15.573600,(38:7.666119,21:7.666119):7.907480):8.112401,((31:13.577162,(((32:2.028338,(35:1.646217,33:1.646217):0.382120):0.795433,36:2.823771):1.460097,30:4.283867):9.293295):2.139610,(37:8.655320,34:8.655320):7.061452):7.969228):0.319850,(39:21.139710,(19:14.384725,(22:9.456617,16:9.456617):4.928108):6.754986):2.866140):1.691674,(28:2.589779,29:2.589779):23.107746):0.996034,(((25:2.860446,24:2.860446):13.900697,(23:14.139554,20:14.139554):2.621589):4.002873,18:20.764016):5.929543):0.641050,27:27.334609):0.872443):11.713303,(71:24.800000,(70:22.316620,(72:13.790867,69:13.790867):8.525752):2.483381):15.120354):4.462342,15:44.382696):13.358896):6.958407,(((13:1.481947,14:1.481947):8.627824,11:10.109771):15.611236,12:25.721007):38.978994):9.848154,((55:29.277872,((58:8.164662,(60:6.912230,59:6.912231):1.252431):1.512725,57:9.677387):19.600485):11.122128,(((53:1.560067,52:1.560068):5.014200,51:6.574268):8.682876,((((50:8.465612,((47:3.962112,46:3.962112):0.721930,45:4.684042):3.781570):2.480015,54:10.945627):0.970678,48:11.916306):1.989228,(56:8.065734,49:8.065734):5.839799):1.351609):25.142857):34.148154):6.962985,(((((66:6.826024,((61:6.577737,65:6.577737):0.091126,63:6.668864):0.157161):0.373976,(68:6.960728,((64:5.395239,62:5.395239):1.275337,67:6.670576):0.290153):0.239272):22.176821,73:29.376821):17.997746,41:47.374565):1.009836,((4:10.755535,(7:4.900000,(6:3.768779,(5:3.059253,10:3.059253):0.709526):1.131220):5.855535):6.626106,((9:3.399938,8:3.399938):10.690664,((2:3.549957,3:3.549956):8.050043,1:11.600000):2.490601):3.291040):31.002763):33.126736);
tree 139 = ((((((82:24.686049,((44:6.398362,42:6.398362):2.303125,43:8.701488):15.984561):9.213951,((74:15.639508,(80:14.272608,(75:12.100250,81:12.100251):2.172356):1.366900):8.855452,((76:13.080069,(78:2.984923,77:2.984923):10.095147):2.849902,79:15.929971):8.564989):9.405040):23.682740,((((17:9.765242,26:9.765242):18.303252,((((((40:15.480780,(38:7.656927,21:7.656927):7.823852):8.119914,((31:13.622021,(((32:1.993209,(35:1.664630,33:1.664630):0.328579):0.852042,36:2.845251):1.734695,30:4.579945):9.042076):2.138736,(37:8.639861,34:8.639861):7.120897):7.839936):0.318635,(39:21.070544,(19:14.426171,(22:9.234878,16:9.234878):5.191293):6.644372):2.848785):1.680918,(28:2.987861,29:2.987861):22.612386):0.980702,(((25:3.001755,24:3.001755):13.943238,(23:14.491577,20:14.491577):2.453416):3.792978,18:20.737971):5.842978):0.627474,27:27.208423):0.860071):11.685588,(71:24.800000,(70:22.427202,(72:13.947095,69:13.947095):8.480107):2.372798):14.954083):4.254584,15:44.008667):13.574073):7.117260,(((13:1.454202,14:1.454202):8.564987,11:10.019188):15.582727,12:25.601916):39.098085):9.722352,((55:28.522508,(((60:6.571204,59:6.571203):1.381817,57:7.953021):1.141553,58:9.094574):19.427934):11.877492,(((53:1.664947,52:1.664947):5.009410,51:6.674357):10.532650,((((50:8.497677,((47:3.854528,46:3.854527):0.811485,45:4.666012):3.831665):1.105326,54:9.603004):0.850964,48:10.453968):3.982501,(56:8.880025,49:8.880025):5.556444):2.770538):23.192993):34.022352):6.880170,(((((66:6.828996,((61:6.626710,63:6.626710):0.029478,65:6.656189):0.172807):0.371004,(68:6.959288,((64:5.389281,62:5.389282):1.278116,67:6.667398):0.291890):0.240712):22.474419,73:29.674419):17.192257,41:46.866676):1.034510,((4:10.697930,(7:4.900000,(6:3.767881,(5:3.054783,10:3.054783):0.713098):1.132119):5.797930):6.624457,((9:3.587384,8:3.587384):10.517112,((2:3.798615,3:3.798615):7.801385,1:11.600000):2.504496):3.217891):30.578799):33.401336);
tree 140 = ((((((56:8.077875,49:8.077875):6.549254,(((50:8.094474,((46:3.828176,47:3.828176):0.198779,45:4.026955):4.067518):2.465762,54:10.560235):0.439879,48:11.000114):3.627014):1.166180,(51:6.140858,(53:1.258087,52:1.258087):4.882772):9.652450):24.606692,(55:29.006939,(((60:7.599847,59:7.599847):1.635755,58:9.235602):1.024136,57:10.259738):18.747201):11.393061):35.152459,(((15:42.936111,(((70:22.399946,(72:14.174016,69:14.174017):8.225930):2.400054,71:24.800000):14.658756,((27:26.893899,((((23:15.186344,(24:2.755541,25:2.755541):12.430803):1.997088,20:17.183432):3.495484,18:20.678916):5.386901,((29:3.259484,28:3.259484):21.323182,((((22:10.118014,16:10.118014):3.905839,19:14.023853):6.171288,39:20.195140):3.031446,(((31:14.092666,(30:3.904960,(36:2.967923,(32:1.952638,(33:1.536684,35:1.536683):0.415955):1.015284):0.937037):10.187707):1.527616,(37:8.901863,34:8.901863):6.718420):7.415936,(40:16.767275,(38:9.133665,21:9.133665):7.633611):6.268943):0.190368):1.356080):1.483151):0.828082):0.970506,(17:9.670509,26:9.670509):18.193896):11.594352):3.477355):13.552552,(((43:8.592294,(44:6.669834,42:6.669834):1.922460):16.384206,82:24.976499):8.923501,((((75:12.049042,81:12.049042):1.995386,80:14.044427):1.399957,74:15.444385):7.346778,((76:12.555015,(77:2.884594,78:2.884594):9.670422):2.550643,79:15.105658):7.685504):11.108837):22.588663):8.211337,(((14:1.517660,13:1.517660):8.767944,11:10.285603):14.655688,12:24.941291):39.758709):10.852459):6.326394,((41:48.148622,(73:31.307716,((66:6.773497,((63:6.643839,61:6.643838):0.060093,65:6.703931):0.069566):0.426502,(68:6.892994,((64:5.501786,62:5.501786):1.161598,67:6.663384):0.229610):0.307006):24.107717):16.840905):2.513467,((4:11.042701,((6:3.782583,(10:2.926994,5:2.926994):0.855590):1.117417,7:4.900000):6.142701):6.366586,((8:3.542407,9:3.542407):10.191707,((2:3.711596,3:3.711596):7.888405,1:11.600000):2.134115):3.675172):33.252802):31.216764);
tree 141 = ((((12:26.027762,((13:1.581140,14:1.581140):8.658247,11:10.239387):15.788376):38.672237,(((((26:10.420741,17:10.420741):16.899665,((((29:4.061831,28:4.061831):20.922570,((((37:10.380294,34:10.380294):5.146879,(((36:2.990059,((35:1.509489,33:1.509489):0.631158,32:2.140646):0.849413):1.817099,30:4.807159):8.847903,31:13.655061):1.872112):7.658018,(40:14.958692,(38:9.730957,21:9.730957):5.227735):8.226500):0.151311,(39:20.646456,(19:14.151096,(16:9.083679,22:9.083679):5.067417):6.495360):2.690046):1.647898):0.959931,(((24:2.717609,25:2.717609):14.142868,(20:14.542626,23:14.542626):2.317851):4.256638,18:21.117115):4.827217):0.245733,27:26.190064):1.130342):11.565783,(71:24.800000,(70:22.743971,(72:14.090568,69:14.090568):8.653403):2.056029):14.086189):4.831890,15:43.718079):12.994176,(((((77:3.172228,78:3.172228):9.951060,76:13.123288):2.330490,79:15.453778):7.174650,(74:15.427358,(80:13.814033,(81:12.120372,75:12.120372):1.693661):1.613325):7.201070):11.271572,(82:23.851126,((42:6.337771,44:6.337771):2.027663,43:8.365435):15.485691):10.048874):22.812255):7.987745):9.799314,(((57:9.860976,(58:9.074844,(60:7.508733,59:7.508734):1.566109):0.786132):18.963961,55:28.824936):11.575064,((51:6.084771,(53:1.027852,52:1.027852):5.056919):9.685551,((49:6.853192,56:6.853192):7.009425,(48:11.056890,(54:10.446027,(50:8.317549,((47:3.753002,46:3.753003):0.558460,45:4.311462):4.006087):2.128478):0.610863):2.805726):1.907706):24.629678):34.099314):8.058270,(((73:28.331687,((63:6.732223,(61:6.575095,(65:6.245816,66:6.245815):0.329280):0.157129):0.467776,((67:6.524682,(64:5.663433,62:5.663433):0.861248):0.301423,68:6.826105):0.373895):21.131687):15.176570,41:43.508259):2.176704,(((7:4.900000,((6:3.445705,5:3.445705):0.928155,10:4.373860):0.526140):5.370769,4:10.270769):6.207467,((8:2.882835,9:2.882835):10.593713,((2:3.039239,3:3.039238):8.087417,1:11.126657):2.349892):3.001688):29.206725):36.872623);
tree 142 = ((((12:25.834837,((13:1.566536,14:1.566536):8.311201,11:9.877738):15.957098):38.865164,(((((26:10.385853,17:10.385853):16.994659,((((29:4.025556,28:4.025556):20.698062,((((37:8.323702,34:8.323702):6.836589,(((36:2.828937,((35:1.462649,33:1.462650):0.593199,32:2.055849):0.773088):2.228005,30:5.056942):8.992309,31:14.049251):1.111040):7.447506,(40:14.547692,(38:9.265525,21:9.265525):5.282166):8.060105):0.463376,(39:20.456566,(19:14.247228,(16:8.544582,22:8.544583):5.702645):6.209338):2.614607):1.652445):1.216181,(((24:2.877639,25:2.877639):13.908679,(20:14.474160,23:14.474160):2.312158):4.323410,18:21.109728):4.830071):0.249871,27:26.189670):1.190842):11.186785,(71:24.800000,(70:22.669631,(72:14.028268,69:14.028268):8.641363):2.130369):13.767297):4.941368,15:43.508665):13.608694,(((((77:3.104648,78:3.104648):9.643557,76:12.748205):2.376186,79:15.124390):7.550004,(74:15.517443,(80:14.132025,(81:12.112829,75:12.112828):2.019196):1.385418):7.156952):11.225605,(82:25.145379,((42:6.325753,44:6.325753):2.037051,43:8.362804):16.782576):8.754621):23.217360):7.582640):9.647289,(((58:9.572770,((60:7.796455,59:7.796456):1.630211,57:9.426666):0.146103):17.982391,55:27.555161):12.844839,((51:7.044464,(53:1.119834,52:1.119834):5.924630):8.801261,((49:7.873311,56:7.873311):6.440369,(48:11.093339,(54:10.287099,(50:8.257920,((47:3.775605,46:3.775606):0.563103,45:4.338708):3.919212):2.029179):0.806240):3.220340):1.532045):24.554276):33.947289):7.996665,(((73:28.238720,((63:6.698663,(61:6.561359,(65:6.207483,66:6.207484):0.353877):0.137303):0.501337,((67:6.616520,(64:5.742167,62:5.742168):0.874353):0.205748,68:6.822269):0.377731):21.038720):15.847518,41:44.086239):2.248318,(((7:4.900000,((6:3.368225,5:3.368225):1.001823,10:4.370048):0.529952):5.397597,4:10.297596):6.323376,((8:2.844632,9:2.844631):10.755368,((2:3.743414,3:3.743414):7.417469,1:11.160884):2.439117):3.020973):29.713584):36.009398);
tree 143 = (((((51:6.458691,(53:1.019658,52:1.019658):5.439033):8.998058,((((50:8.419674,((46:3.387595,47:3.387595):0.382942,45:3.770538):4.649137):2.462953,54:10.882628):0.625015,48:11.507642):3.246298,(56:7.839117,49:7.839117):6.914824):0.702809):24.943250,(55:28.864223,(((60:7.034571,59:7.034570):1.430501,58:8.465072):1.553879,57:10.018951):18.845272):11.535777):33.611570,(((15:43.811283,(((70:22.367810,(72:14.404625,69:14.404625):7.963185):2.432189,71:24.800000):15.652518,((27:27.060746,((((23:14.689903,(24:2.825714,25:2.825714):11.864189):1.845562,20:16.535465):4.881393,18:21.416858):4.800195,((29:3.986606,28:3.986606):21.284976,((((22:9.281928,16:9.281928):4.486412,19:13.768341):6.523884,39:20.292224):3.170722,(((31:13.779864,(30:4.009127,(36:3.102674,(32:2.138500,(33:1.748090,35:1.748090):0.390410):0.964174):0.906453):9.770737):1.448147,(37:7.831023,34:7.831023):7.396988):7.618100,(40:16.323202,(38:9.208574,21:9.208574):7.114628):6.522909):0.616835):1.808635):0.945471):0.843693):1.056267,(17:9.604123,26:9.604123):18.512890):12.335505):3.358766):13.247394,(((43:8.337478,(44:6.445660,42:6.445660):1.891819):16.438691,82:24.776170):9.123830,((((75:12.015231,81:12.015230):1.850967,80:13.866197):1.317179,74:15.183377):8.419174,((76:12.570477,(77:2.872339,78:2.872339):9.698138):2.594949,79:15.165426):8.437125):10.297449):23.158677):7.641323,(((14:1.468341,13:1.468341):8.726098,11:10.194438):14.442507,12:24.636945):40.063055):9.311570):5.495808,((41:46.214787,(73:30.679968,((66:7.018747,((63:6.750333,61:6.750333):0.057219,65:6.807552):0.211195):0.181253,(68:6.905591,((64:5.505219,62:5.505219):1.133334,67:6.638553):0.267038):0.294409):23.479967):15.534821):0.971504,((4:11.523142,((6:3.701546,(10:2.769313,5:2.769313):0.932233):1.198454,7:4.900000):6.623142):5.757712,((8:3.128427,9:3.128427):10.961122,((2:4.264186,3:4.264185):7.335815,1:11.599999):2.489549):3.191305):29.905438):32.321086);
tree 144 = ((((12:25.742790,((13:1.699560,14:1.699560):7.972763,11:9.672323):16.070468):38.957210,(((((26:10.139829,17:10.139829):17.031884,((((29:3.090918,28:3.090918):21.546485,((((37:8.370391,34:8.370391):7.103902,(((36:2.812142,((35:1.684624,33:1.684624):0.322637,32:2.007261):0.804881):1.692195,30:4.504337):8.946493,31:13.450830):2.023463):7.231984,(40:14.694231,(38:9.578007,21:9.578007):5.116224):8.012046):0.498900,(39:20.693414,(19:14.472232,(16:8.752291,22:8.752291):5.719941):6.221182):2.511762):1.432227):1.218567,(((24:2.859504,25:2.859504):13.899737,(20:14.441541,23:14.441541):2.317700):4.335378,18:21.094619):4.761351):0.708331,27:26.564301):0.607412):11.087322,(71:24.800000,(70:22.788931,(72:14.156807,69:14.156808):8.632125):2.011068):13.459035):4.834047,15:43.093083):12.921373,(((((77:3.114156,78:3.114156):9.711326,76:12.825482):2.389897,79:15.215378):7.255403,(74:15.487551,(80:14.071712,(81:12.036943,75:12.036943):2.034769):1.415839):6.983230):11.280445,(82:25.080385,((42:6.423312,44:6.423312):2.120123,43:8.543434):16.536950):8.670841):22.263231):8.685543):9.697858,((55:27.334461,(57:10.920436,((60:7.465497,59:7.465497):1.077420,58:8.542917):2.377519):16.414024):13.065539,((51:6.892219,(53:1.070484,52:1.070484):5.821735):8.661481,((49:8.167341,56:8.167341):6.664102,(48:12.732306,(54:10.323845,(50:8.243590,((47:3.636066,46:3.636066):0.586521,45:4.222588):4.021002):2.080255):2.408462):2.099135):0.722257):24.846301):33.997858):7.931530,(((73:28.202736,((63:6.685154,(61:6.535417,(65:6.151371,66:6.151371):0.384047):0.149737):0.514845,((67:6.501863,(64:5.851650,62:5.851651):0.650213):0.364464,68:6.866327):0.333673):21.002736):15.923760,41:44.126497):2.276090,(((7:4.900000,((6:3.419492,5:3.419492):0.941221,10:4.360713):0.539287):4.411392,4:9.311392):6.630577,((8:3.203179,9:3.203178):10.028269,((2:3.905640,3:3.905639):7.323950,1:11.229590):2.001857):2.710521):30.460617):35.926803);
tree 145 = ((((((((50:9.091738,((46:3.918668,47:3.918668):0.583312,45:4.501980):4.589758):1.050231,54:10.141969):0.644259,48:10.786229):2.521172,(51:6.050275,(53:0.894941,52:0.894941):5.155334):7.257126):1.322739,(56:8.056681,49:8.056681):6.573460):25.769860,(55:27.668507,(58:9.225500,(57:8.684612,(60:6.621031,59:6.621031):2.063581):0.540888):18.443007):12.731494):33.590558,(((15:45.158943,(((70:22.293472,(72:13.650657,69:13.650657):8.642815):2.506527,71:24.800000):15.809334,((27:27.482471,((((23:14.703822,20:14.703822):1.680683,(24:2.873560,25:2.873560):13.510945):5.013638,18:21.398143):4.713543,((29:3.845109,28:3.845109):21.418541,((((22:8.817291,16:8.817291):5.382940,19:14.200231):6.366190,39:20.566421):3.167987,(((31:13.775014,(30:4.648635,(36:3.015253,(32:2.095981,(33:1.722676,35:1.722676):0.373306):0.919271):1.633383):9.126378):1.725003,(37:7.928900,34:7.928900):7.571117):7.901312,(40:16.424460,(38:8.519270,21:8.519270):7.905189):6.976870):0.333078):1.529243):0.848035):1.370786):0.500273,(17:9.618666,26:9.618666):18.364078):12.626590):4.549609):11.957141,(((43:8.285947,(44:6.468005,42:6.468005):1.817942):16.473837,82:24.759784):9.140216,((((75:12.026684,81:12.026684):1.915045,80:13.941729):0.988903,74:14.930632):8.525639,((76:12.485583,(77:2.848260,78:2.848260):9.637323):3.076812,79:15.562395):7.893876):10.443729):23.216084):7.583916,(((14:1.465036,13:1.465036):8.774158,11:10.239194):14.210155,12:24.449349):40.250651):9.290558):5.495906,((41:46.589889,(73:29.546745,((66:6.933761,((63:6.679059,61:6.679059):0.055219,65:6.734279):0.199483):0.266239,(68:6.920638,((64:5.342100,62:5.342100):1.196472,67:6.538572):0.382065):0.279362):22.346745):17.043143):0.882719,((4:10.718068,((6:3.763258,(10:2.862269,5:2.862269):0.900989):1.136742,7:4.900000):5.818068):6.108556,((8:3.283194,9:3.283194):10.555736,((2:3.788472,3:3.788471):7.811529,1:11.600000):2.238931):2.987693):30.645983):32.013856);
tree 146 = ((((12:25.840632,((13:1.657330,14:1.657330):8.154447,11:9.811777):16.028855):38.859367,(((((26:10.376499,17:10.376499):17.884384,((((29:3.134195,28:3.134195):22.126711,((((37:8.736901,34:8.736901):6.581207,(((36:2.791481,((35:1.536852,33:1.536852):0.460205,32:1.997057):0.794423):1.723456,30:4.514937):9.379019,31:13.893955):1.424154):7.771016,(40:15.023037,(38:8.870769,21:8.870769):6.152268):8.066088):0.487342,(39:20.922642,(19:14.262960,(16:9.107616,22:9.107615):5.155344):6.659681):2.653825):1.684440):1.383469,((20:16.947633,((24:2.682874,25:2.682873):11.661064,23:14.343938):2.603695):5.016423,18:21.964056):4.680319):0.688139,27:27.332514):0.928368):11.199490,(71:24.800000,(70:22.609927,(72:14.012660,69:14.012660):8.597267):2.190073):14.660373):3.510893,15:42.971267):13.327271,(((((77:2.763315,78:2.763315):10.266747,76:13.030062):2.348226,79:15.378288):7.190384,(74:15.445251,(80:14.112152,(81:12.045074,75:12.045074):2.067078):1.333098):7.123422):11.331328,(82:24.832088,((42:6.492838,44:6.492838):2.028633,43:8.521472):16.310616):9.067912):22.398538):8.401462):9.815699,((55:27.657450,(57:10.253405,((60:7.148410,59:7.148410):1.017429,58:8.165839):2.087565):17.404046):12.742550,((51:5.343561,(53:1.219572,52:1.219572):4.123990):9.787192,((49:7.125997,56:7.125997):6.258895,(48:11.427362,(54:10.459895,(50:8.367071,((47:4.049096,46:4.049095):0.281548,45:4.330644):4.036427):2.092824):0.967467):1.957529):1.745861):25.269247):34.115699):7.992928,(((73:28.419817,((63:6.676560,(61:6.576367,(65:6.381954,66:6.381955):0.194413):0.100193):0.523440,((67:6.440168,(64:5.644946,62:5.644945):0.795222):0.438138,68:6.878306):0.321694):21.219817):16.388592,41:44.808409):2.610461,(((7:4.900000,((6:3.531337,5:3.531337):0.822916,10:4.354253):0.545747):4.791355,4:9.691355):6.657011,((8:3.118823,9:3.118822):10.441854,((2:3.950757,3:3.950758):7.652255,1:11.603013):1.957663):2.787690):31.070504):35.089757);
tree 147 = ((((12:26.431733,((13:1.680324,14:1.680324):8.286168,11:9.966493):16.465240):38.268266,(((((26:10.413284,17:10.413284):17.722985,((((29:3.157261,28:3.157261):22.213131,((((37:8.784664,34:8.784664):6.588124,(((36:3.163257,((35:1.708922,33:1.708922):0.365966,32:2.074888):1.088370):1.561802,30:4.725060):9.255339,31:13.980399):1.392390):7.840245,(40:15.133898,(38:8.953128,21:8.953128):6.180770):8.079136):0.435103,(39:20.866168,(19:14.235994,(16:9.143382,22:9.143382):5.092612):6.630174):2.781969):1.722255):1.417906,((20:16.476876,((24:2.722447,25:2.722447):11.334106,23:14.056553):2.420323):5.534248,18:22.011124):4.777173):0.402422,27:27.190719):0.945549):11.213361,(71:24.800000,(70:22.566425,(72:14.037566,69:14.037566):8.528859):2.233575):14.549630):3.441929,15:42.791559):12.281903,(((((77:2.869708,78:2.869708):10.318307,76:13.188014):2.350674,79:15.538688):7.176837,(74:15.522164,(80:14.162593,(81:12.053660,75:12.053661):2.108932):1.359571):7.193362):11.184475,(82:24.880174,((42:6.755790,44:6.755790):1.665391,43:8.421181):16.458994):9.019826):21.173462):9.626538):9.271539,((55:27.914914,(57:9.851268,((60:7.042137,59:7.042138):0.483296,58:7.525433):2.325835):18.063646):12.485086,((51:5.988207,(53:1.099245,52:1.099245):4.888960):9.302922,((49:6.301656,56:6.301656):7.004321,(48:11.420815,(54:10.566512,(50:8.525760,((47:4.016128,46:4.016128):0.579887,45:4.596015):3.929744):2.040752):0.854304):1.885161):1.985151):25.108872):33.571539):7.966793,(((73:28.663696,((63:6.678560,(61:6.579541,(65:6.398347,66:6.398347):0.181194):0.099018):0.521440,((67:6.392494,(64:5.562363,62:5.562364):0.830130):0.467962,68:6.860455):0.339545):21.463696):16.310469,41:44.974166):2.316225,(((7:4.900000,((6:3.539405,5:3.539405):0.816887,10:4.356292):0.543708):4.892275,4:9.792275):6.738325,((8:3.061412,9:3.061412):10.538587,((2:3.951268,3:3.951268):7.792292,1:11.743559):1.856440):2.930600):30.759790):34.647942);
tree 148 = ((((((82:25.406825,((44:6.292127,42:6.292127):1.736515,43:8.028643):17.378182):8.493175,((74:15.397460,(80:13.749925,(75:12.056439,81:12.056440):1.693485):1.647535):7.196838,((76:13.083203,(78:2.994640,77:2.994640):10.088562):2.444342,79:15.527545):7.066753):11.305702):22.762170,((((17:9.593862,26:9.593862):18.516001,((((((40:15.611991,(38:8.556619,21:8.556619):7.055373):7.367962,((31:13.211398,(((32:2.010216,(35:1.336569,33:1.336569):0.673647):0.727079,36:2.737295):1.781809,30:4.519104):8.692295):2.417536,(37:8.579815,34:8.579815):7.049119):7.351020):0.526266,(39:21.462093,(19:14.556141,(22:9.937745,16:9.937744):4.618396):6.905952):2.044127):1.656096,(28:2.347886,29:2.347886):22.814430):1.124439,(((25:2.855545,24:2.855546):14.764247,(23:15.168362,20:15.168362):2.451430):2.808242,18:20.428034):5.858720):0.660434,27:26.947189):1.162674):10.896058,(71:24.800000,(70:22.370333,(72:14.972840,69:14.972840):7.397494):2.429666):14.205921):4.047090,15:43.053011):13.609159):8.037830,(((13:1.743341,14:1.743341):8.537978,11:10.281319):13.679294,12:23.960614):40.739387):9.988368,((55:28.838532,((58:8.242148,(60:6.916720,59:6.916720):1.325428):2.317442,57:10.559589):18.278943):11.561467,(((53:1.234417,52:1.234417):5.117283,51:6.351700):10.166010,((((50:7.431007,((47:3.516626,46:3.516625):0.546943,45:4.063569):3.367438):2.368569,54:9.799577):0.744430,48:10.544007):2.886452,(56:7.709286,49:7.709286):5.721173):3.087251):23.882289):34.288368):7.373516,(((((66:6.790101,(65:6.611962,(61:6.411866,63:6.411866):0.200096):0.178139):0.409899,(68:6.814748,((64:5.423874,62:5.423874):1.077509,67:6.501383):0.313365):0.385252):22.197456,73:29.397456):16.334161,41:45.731616):2.258605,((4:10.263845,(7:4.900000,(6:3.834485,(5:3.328396,10:3.328396):0.506088):1.065515):5.363845):6.285681,((9:3.916601,8:3.916601):10.060220,((2:3.427419,3:3.427418):8.172582,1:11.599999):2.376821):2.572705):31.440696):34.071662);
tree 149 = ((((((82:25.355222,((44:6.244919,42:6.244919):1.730777,43:7.975695):17.379526):8.544778,((74:15.301284,(80:13.688570,(75:12.046853,81:12.046853):1.641717):1.612715):7.257629,((76:13.139987,(78:2.992340,77:2.992340):10.147648):2.461130,79:15.601117):6.957795):11.341087):22.245964,((((17:9.698853,26:9.698853):18.243052,((((((40:15.736796,(38:8.506816,21:8.506816):7.229979):7.424771,((31:13.487915,(((32:1.876824,(35:1.372846,33:1.372846):0.503978):0.759082,36:2.635906):1.828824,30:4.464730):9.023185):2.665828,(37:7.945297,34:7.945297):8.208446):7.007823):0.494846,(39:21.623670,(19:14.587447,(22:9.480095,16:9.480095):5.107352):7.036223):2.032742):1.539543,(28:2.342231,29:2.342231):22.853724):1.058212,(((25:2.777488,24:2.777488):13.025499,(23:13.767976,20:13.767976):2.035011):4.620235,18:20.423222):5.830945):0.457485,27:26.711652):1.230253):9.898312,(71:24.800000,(70:22.306701,(72:14.565876,69:14.565876):7.740826):2.493298):13.040217):4.228343,15:42.068560):14.077404):8.554036,(((13:1.725203,14:1.725203):8.494491,11:10.219694):13.652595,12:23.872290):40.827711):9.849057,((55:28.403414,((58:7.960008,(60:6.647281,59:6.647281):1.312727):2.518131,57:10.478139):17.925275):11.996586,(((53:0.907418,52:0.907418):5.617663,51:6.525081):10.075796,((((50:7.527767,((47:3.478873,46:3.478873):0.554094,45:4.032967):3.494801):1.925877,54:9.453644):0.779075,48:10.232719):2.705443,(56:7.347984,49:7.347984):5.590177):3.662716):23.799122):34.149057):7.318149,(((((66:6.823292,(65:6.661152,(61:6.464381,63:6.464380):0.196772):0.162140):0.376708,(68:6.824524,((64:5.448017,62:5.448017):1.074550,67:6.522567):0.301957):0.375476):21.994665,73:29.194665):16.561886,41:45.756550):2.189696,((4:9.847238,(7:4.900000,(6:4.183884,(5:3.323463,10:3.323463):0.860421):0.716117):4.947238):6.525538,((9:3.922905,8:3.922905):9.990474,((2:3.966593,3:3.966594):7.633407,1:11.599999):2.313379):2.459397):31.573470):33.920960);
tree 150 = ((((((82:25.310704,((44:6.210096,42:6.210095):1.702629,43:7.912725):17.397980):8.589296,((74:15.270506,(80:13.669376,(75:12.043769,81:12.043770):1.625606):1.601130):7.210020,((76:12.967276,(78:2.963291,77:2.963291):10.003986):2.499977,79:15.467253):7.013273):11.419473):22.076025,((((17:9.545944,26:9.545944):17.750164,((((((40:15.643737,(38:8.370191,21:8.370191):7.273546):7.287967,((31:13.606333,(((32:1.951269,(35:1.411059,33:1.411059):0.540211):0.841668,36:2.792938):1.292447,30:4.085385):9.520948):2.228876,(37:7.823783,34:7.823783):8.011426):7.096495):0.495504,(39:21.390530,(19:14.283015,(22:9.358650,16:9.358650):4.924365):7.107516):2.036677):1.540128,(28:2.318508,29:2.318508):22.648828):1.052430,(((25:2.785207,24:2.785207):13.113755,(23:13.838594,20:13.838594):2.060368):4.549800,18:20.448762):5.571004):0.477359,27:26.497125):0.798983):10.254778,(71:24.800000,(70:22.302629,(72:14.544773,69:14.544773):7.757856):2.497371):12.750886):4.254809,15:41.805695):14.170331):8.723975,(((13:1.571035,14:1.571035):8.571648,11:10.142683):13.662570,12:23.805253):40.894748):9.772530,((55:30.777146,((58:8.411929,(60:7.090589,59:7.090589):1.321339):2.287922,57:10.699850):20.077295):9.622854,(((53:0.956921,52:0.956921):4.803177,51:5.760099):9.182619,((((50:8.054555,(46:3.890831,(45:3.438862,47:3.438863):0.451969):4.163724):0.961843,54:9.016398):2.074449,48:11.090847):2.949528,(56:7.447348,49:7.447348):6.593027):0.902343):25.457282):34.072530):7.282599,(((((66:6.904427,(65:6.734383,(61:6.632910,63:6.632911):0.101473):0.170044):0.295573,(68:6.936944,((64:5.636966,62:5.636965):1.132603,67:6.769569):0.167375):0.263056):22.435561,73:29.635561):17.438932,41:47.074493):1.486110,((4:9.713716,(7:4.900000,(6:4.160162,(5:3.303147,10:3.303147):0.857016):0.739838):4.813716):6.548121,((9:3.712207,8:3.712207):10.055656,((2:3.983757,3:3.983756):7.616243,1:11.600000):2.167863):2.493974):32.298767):33.194525);
tree 151 = ((((((82:25.323810,((44:6.194190,42:6.194190):1.686872,43:7.881063):17.442747):8.576190,((74:15.292408,(80:13.683978,(75:12.048261,81:12.048260):1.635718):1.608431):7.220243,((76:12.946456,(78:2.969073,77:2.969073):9.977383):2.528355,79:15.474811):7.037840):11.387349):22.253498,((((17:9.575647,26:9.575647):18.120713,((((((40:16.086210,(38:8.496237,21:8.496237):7.589972):6.906985,((31:13.431951,(((32:1.885387,(35:1.377588,33:1.377587):0.507800):0.865904,36:2.751291):1.589420,30:4.340711):9.091240):2.256478,(37:7.777163,34:7.777163):7.911266):7.304766):0.704879,(39:21.711820,(19:14.366120,(22:9.663340,16:9.663341):4.702779):7.345699):1.986254):1.594536,(28:2.542216,29:2.542216):22.750394):1.048511,(((25:2.797694,24:2.797694):12.770923,(23:14.408070,20:14.408070):1.160547):4.987851,18:20.556468):5.784652):0.499261,27:26.840381):0.855979):10.757690,(71:24.800000,(70:22.305451,(72:14.532221,69:14.532221):7.773230):2.494549):13.654050):3.685831,15:42.139881):14.013617):8.546502,(((13:1.493591,14:1.493591):8.933586,11:10.427176):13.499719,12:23.926895):40.773105):9.940663,((55:30.807271,((58:8.095488,(60:6.977936,59:6.977936):1.117553):2.511304,57:10.606792):20.200479):9.592729,(((53:0.911775,52:0.911775):4.819028,51:5.730804):9.455282,((((50:7.971664,(46:3.806163,(45:3.339659,47:3.339659):0.466504):4.165501):0.994862,54:8.966526):0.988148,48:9.954674):4.453285,(56:7.587305,49:7.587305):6.820654):0.778128):25.213913):34.240663):7.292574,(((((66:6.892048,(65:6.672460,(61:6.505966,63:6.505967):0.166493):0.219588):0.307952,(68:6.739923,((64:5.537786,62:5.537787):1.044954,67:6.582741):0.157182):0.460077):21.728104,73:28.928104):18.054793,41:46.982897):1.514865,((4:9.721191,(7:4.900000,(6:4.158423,(5:3.303279,10:3.303279):0.855144):0.741576):4.821191):6.517368,((9:3.466086,8:3.466086):10.257007,((2:3.424617,3:3.424617):8.175382,1:11.600001):2.123093):2.515466):32.259202):33.435474);
tree 152 = ((((((82:25.309804,((44:6.218483,42:6.218483):1.668343,43:7.886825):17.422978):8.590196,((74:15.271688,(80:13.668370,(75:12.044426,81:12.044426):1.623944):1.603317):7.198529,((76:12.845525,(78:2.947199,77:2.947199):9.898324):2.555154,79:15.400678):7.069539):11.429783):22.213586,((((17:9.568362,26:9.568362):18.140888,((((((40:16.149915,(38:8.498429,21:8.498429):7.651486):6.931522,((31:13.661887,(((32:1.983327,(35:1.541746,33:1.541745):0.441582):0.780252,36:2.763579):1.819568,30:4.583146):9.078740):2.284719,(37:7.864125,34:7.864125):8.082482):7.134831):0.685001,(39:21.740768,(19:14.337559,(22:9.611182,16:9.611182):4.726377):7.403209):2.025670):1.559444,(28:3.487867,29:3.487867):21.838015):1.038615,(((25:2.789630,24:2.789630):12.763366,(23:14.392538,20:14.392538):1.160459):5.009128,18:20.562124):5.802373):0.497335,27:26.861832):0.847418):10.715535,(71:24.800000,(70:22.337654,(72:14.588693,69:14.588693):7.748962):2.462346):13.624785):3.669504,15:42.094288):14.019298):8.586414,(((13:1.485857,14:1.485857):9.031306,11:10.517163):13.376096,12:23.893259):40.806741):10.278070,((55:30.698885,((58:7.311160,(60:6.371691,59:6.371691):0.939469):2.867522,57:10.178681):20.520205):9.701114,((((50:8.543429,(46:3.852753,(45:3.385105,47:3.385106):0.467647):4.690677):0.522146,54:9.065575):0.382146,48:9.447720):5.732831,((56:7.277842,49:7.277842):6.378010,((53:0.944575,52:0.944575):4.361628,51:5.306203):8.349648):1.524701):25.219448):34.578070):7.557466,(((((66:6.723570,(65:6.477273,(61:6.315900,63:6.315900):0.161374):0.246296):0.476430,(68:6.741346,((64:5.789478,62:5.789478):0.674637,67:6.464115):0.277231):0.458654):22.362063,73:29.562063):17.688988,41:47.251052):1.536574,((4:9.958019,(7:4.900000,(6:4.161490,(5:3.304603,10:3.304603):0.856887):0.738511):5.058019):7.063448,((9:3.359151,8:3.359151):10.413841,((2:3.433027,3:3.433028):8.166972,1:11.600001):2.172992):3.248475):31.766159):33.747911);
tree 153 = (((((15:45.919347,((71:24.800000,(70:22.762183,(69:13.534856,72:13.534856):9.227327):2.037817):16.096608,((27:27.237772,((((((22:9.576132,16:9.576132):4.900056,19:14.476188):7.554370,39:22.030558):2.277482,(((37:8.562977,34:8.562977):7.163963,(31:13.818830,((36:2.836995,((35:1.518288,33:1.518288):0.418455,32:1.936743):0.900253):1.680734,30:4.517729):9.301101):1.908110):7.930793,((38:8.879111,21:8.879111):6.924075,40:15.803187):7.854546):0.650307):1.365213,(28:3.274544,29:3.274544):22.398709):1.095094,(((24:2.759111,25:2.759110):13.773061,(23:14.078164,20:14.078164):2.454007):4.380762,18:20.912933):5.855414):0.469424):0.821982,(26:10.033978,17:10.033978):18.025777):12.836854):5.022739):10.878574,((((42:6.801987,44:6.801987):1.927539,43:8.729527):15.590931,82:24.320458):9.579542,((74:15.379953,((75:12.095516,81:12.095516):2.054036,80:14.149552):1.230402):8.293122,((76:13.000406,(78:2.939284,77:2.939284):10.061122):2.757249,79:15.757655):7.915420):10.226924):22.897921):7.902079,(12:26.312899,((13:1.537590,14:1.537590):9.000457,11:10.538047):15.774853):38.387100):9.848073,((((53:1.083223,52:1.083223):5.471720,51:6.554944):8.913752,((48:11.493430,(((45:4.538744,(46:3.890170,47:3.890170):0.648574):3.793025,50:8.331769):2.147650,54:10.479419):1.014011):1.802327,(56:6.936072,49:6.936072):6.359685):2.172938):24.931304,(55:29.399918,((58:8.440558,(60:7.551542,59:7.551542):0.889016):1.531824,57:9.972381):19.427537):11.000082):34.148073):7.749038,(((((((61:6.566473,63:6.566472):0.062813,65:6.629285):0.086824,66:6.716110):0.483891,(68:6.892118,(67:6.600495,(62:5.927998,64:5.927998):0.672497):0.291623):0.307882):21.018482,73:28.218482):15.655713,41:43.874196):2.921108,((4:9.766186,((6:4.046234,(5:3.492525,10:3.492525):0.553709):0.853766,7:4.900000):4.866185):6.470449,((8:3.702822,9:3.702822):10.330420,((2:5.583468,3:5.583467):6.016533,1:11.600000):2.433242):2.203393):30.558669):35.501808);
tree 154 = (((((15:45.657581,((71:24.800000,(70:22.723492,(69:13.345938,72:13.345938):9.377555):2.076507):15.683104,((27:27.297503,(((((((22:9.424016,16:9.424016):4.894278,19:14.318294):7.415003,39:21.733297):2.223231,((37:8.412172,34:8.412172):7.277853,(31:13.817303,((36:2.915144,((35:1.681602,33:1.681602):0.355618,32:2.037220):0.877924):1.659495,30:4.574639):9.242664):1.872722):8.266503):0.315627,((38:8.993616,21:8.993616):7.075411,40:16.069027):8.203129):1.408901,(28:3.276928,29:3.276928):22.404129):1.132177,(((24:2.762646,25:2.762646):13.789592,(23:14.110695,20:14.110695):2.441543):4.370037,18:20.922275):5.890959):0.484269):0.845747,(26:10.064728,17:10.064728):18.078521):12.339855):5.174476):11.049040,((((42:6.764272,44:6.764272):1.875930,43:8.640201):15.074599,82:23.714800):10.185200,((74:15.347914,((75:12.091903,81:12.091902):2.043610,80:14.135512):1.212401):8.612959,((76:13.306025,(78:3.332354,77:3.332354):9.973671):2.889856,79:16.195881):7.764992):9.939127):22.806620):7.993380,(12:26.354772,((13:1.548997,14:1.548997):9.021611,11:10.570608):15.784163):38.345228):9.921529,((((53:1.038174,52:1.038174):4.810862,51:5.849035):9.281111,((48:11.073209,(((45:4.431814,(46:3.774566,47:3.774566):0.657248):3.589468,50:8.021282):2.094563,54:10.115845):0.957364):1.926036,(56:6.844884,49:6.844884):6.154361):2.130901):25.269854,(55:29.371829,((58:8.824679,(60:7.841775,59:7.841775):0.982904):0.506717,57:9.331396):20.040433):11.028171):34.221529):7.783202,(((((((61:6.562906,63:6.562904):0.047314,65:6.610220):0.090236,66:6.700454):0.499545,(68:6.875142,(67:6.560480,(62:5.836266,64:5.836265):0.724215):0.314662):0.324858):21.914449,73:29.114449):15.979579,41:45.094029):2.723905,((4:9.831492,((6:3.991484,(5:3.496316,10:3.496316):0.495167):0.908516,7:4.900000):4.931492):6.473690,((8:3.761925,9:3.761925):10.279863,((2:5.576096,3:5.576096):6.023903,1:11.600001):2.441788):2.263393):31.512751):34.586799);
tree 155 = ((((((82:24.212713,((44:5.987044,42:5.987044):2.282321,43:8.269366):15.943348):9.687287,((74:15.411699,(80:13.728714,(75:12.032884,81:12.032884):1.695829):1.682986):6.476528,((76:12.536197,(78:2.621687,77:2.621687):9.914511):2.580796,79:15.116993):6.771234):12.011773):22.582624,((((17:9.473602,26:9.473601):18.020272,((((((40:15.350613,(38:8.283924,21:8.283924):7.066689):7.239789,((31:13.429537,(((32:1.884295,(35:1.491697,33:1.491697):0.392598):0.914080,36:2.798375):1.758541,30:4.556916):8.872621):1.639988,(37:8.326358,34:8.326358):6.743166):7.520877):0.701315,(39:21.257631,(19:13.815133,(22:10.077657,16:10.077657):3.737477):7.442498):2.034086):1.613448,(28:3.344603,29:3.344603):21.560562):1.119035,(((25:2.783018,24:2.783018):13.774423,(23:14.789167,20:14.789167):1.768275):4.470056,18:21.027498):4.996703):0.479002,27:26.503202):0.990671):11.172124,(71:24.800000,(70:22.325247,(72:14.283743,69:14.283742):8.041505):2.474752):13.865997):3.964449,15:42.630446):13.852179):8.217376,(((13:1.558467,14:1.558467):9.023955,11:10.582423):13.254742,12:23.837166):40.862835):10.329630,((55:29.808876,((58:8.279446,(60:6.859016,59:6.859016):1.420430):3.997528,57:12.276974):17.531902):10.591124,(((((46:4.055238,(45:3.572983,47:3.572983):0.482255):5.492865,(50:6.549345,54:6.549344):2.998759):0.279680,48:9.827784):3.623648,(56:7.438282,49:7.438282):6.013149):1.374124,((53:1.051204,52:1.051204):4.348269,51:5.399474):9.426081):25.574445):34.629630):7.374709,(((((66:6.733489,((61:6.494870,63:6.494869):0.148007,65:6.642877):0.090613):0.466511,(68:6.713749,((64:5.787667,62:5.787668):0.666595,67:6.454263):0.259486):0.486251):24.594422,73:31.794422):16.281292,41:48.075714):1.217905,((4:10.580814,(7:4.900000,(6:3.853257,(5:2.921446,10:2.921446):0.931811):1.046743):5.680814):6.697961,((9:3.567373,8:3.567373):10.183297,((2:3.060833,3:3.060832):8.539167,1:11.599999):2.150669):3.528107):32.014843):33.110720);
tree 156 = ((((12:26.041678,((13:1.477156,14:1.477156):8.771572,11:10.248728):15.792950):38.658322,(((((26:10.200257,17:10.200257):18.298853,((((29:3.209218,28:3.209218):22.664659,((((37:9.187005,34:9.187005):6.637468,(((36:2.705626,((35:1.413312,33:1.413312):0.402840,32:1.816152):0.889474):2.076854,30:4.782480):9.186111,31:13.968591):1.855883):7.884799,(40:15.626365,(38:10.621362,21:10.621362):5.005003):8.082908):0.428814,(39:21.102205,(19:15.463491,(16:9.806750,22:9.806750):5.656742):5.638714):3.035881):1.735790):1.050046,(((23:14.482969,20:14.482969):1.605141,(24:2.824781,25:2.824781):13.263330):5.880952,18:21.969062):4.954861):0.900331,27:27.824254):0.674856):10.219075,(71:24.800000,(70:22.875787,(72:15.543969,69:15.543968):7.331819):1.924213):13.918184):5.201629,15:43.919813):11.835490,(((((77:2.936477,78:2.936477):10.107640,76:13.044117):3.046228,79:16.090345):7.065440,(74:16.232932,(80:14.304181,(81:12.090139,75:12.090138):2.214042):1.928752):6.922852):10.744215,(82:25.024616,((42:6.678477,44:6.678478):1.847887,43:8.526364):16.498252):8.875384):21.855303):8.944697):9.316914,(((((60:6.905172,59:6.905172):1.527775,58:8.432947):1.046032,57:9.478979):19.832310,55:29.311290):11.088710,((51:6.065760,(53:1.240612,52:1.240612):4.825148):12.543553,((49:8.274469,56:8.274469):6.525598,(48:10.601540,(54:9.743647,(50:8.856976,(45:5.071835,(47:3.956199,46:3.956198):1.115636):3.785141):0.886671):0.857893):4.198526):3.809247):21.790687):33.616914):7.093400,(((73:28.282171,((63:6.689104,(61:6.503097,(65:6.288087,66:6.288087):0.215009):0.186007):0.510896,((67:6.652639,(64:5.639144,62:5.639144):1.013495):0.238212,68:6.890852):0.309148):21.082170):17.385806,41:45.667977):1.163083,(((7:4.900000,((6:3.642291,5:3.642291):0.805854,10:4.448145):0.451855):4.706989,4:9.606989):6.737811,((8:3.017886,9:3.017886):10.582113,((2:3.485942,3:3.485942):7.900348,1:11.386289):2.213710):2.744799):30.486260):34.279255);
tree 157 = ((((((82:24.332056,((44:5.936721,42:5.936721):2.415637,43:8.352358):15.979698):9.567944,((74:15.671738,(80:13.932158,(75:12.064670,81:12.064671):1.867488):1.739580):6.369364,((76:12.921505,(78:2.595160,77:2.595160):10.326346):2.396213,79:15.317718):6.723384):11.858897):22.291269,((((17:9.598137,26:9.598137):17.894990,((((((40:15.242968,(38:8.611566,21:8.611566):6.631402):7.062811,((31:13.434724,(((32:2.091505,(35:1.627012,33:1.627012):0.464493):1.104632,36:3.196138):1.587676,30:4.783813):8.650911):1.660749,(37:8.867764,34:8.867764):6.227710):7.210305):0.755696,(39:21.112546,(19:13.813136,(22:10.094121,16:10.094121):3.719014):7.299411):1.948929):1.706838,(28:3.063899,29:3.063899):21.704414):1.190719,(((25:2.695950,24:2.695950):13.911483,(23:14.836458,20:14.836458):1.770975):4.415723,18:21.023156):4.935876):0.500939,27:26.459971):1.033156):11.507413,(71:24.800000,(70:22.870046,(72:14.261531,69:14.261531):8.608515):1.929954):14.200540):3.862113,15:42.862653):13.328616):8.508731,(((13:1.585928,14:1.585928):8.876631,11:10.462559):13.244600,12:23.707159):40.992841):9.712640,((55:29.883898,((58:8.785331,(60:7.150363,59:7.150364):1.634968):3.488606,57:12.273937):17.609961):10.516102,(((((46:4.056102,(45:3.517011,47:3.517012):0.539090):4.649470,(50:6.555460,54:6.555460):2.150112):0.275380,48:8.980952):3.407610,(56:6.825717,49:6.825717):5.562845):1.020566,((53:1.051099,52:1.051099):4.929994,51:5.981093):7.428035):26.990872):34.012640):7.503207,(((((66:6.719111,((61:6.405271,63:6.405272):0.166135,65:6.571406):0.147705):0.480888,(68:6.601444,((64:5.557639,62:5.557638):0.910876,67:6.468515):0.132929):0.598556):25.571905,73:32.771904):15.582882,41:48.354787):1.275825,((4:9.609617,(7:4.900000,(6:3.765127,(5:3.157718,10:3.157718):0.607409):1.134873):4.709617):6.518909,((9:3.290414,8:3.290415):10.473793,((2:3.101453,3:3.101453):8.498547,1:11.600000):2.164208):2.364318):33.502085):32.285238);
tree 158 = ((((12:26.227161,((13:1.460678,14:1.460678):8.798004,11:10.258683):15.968478):38.472840,(((((26:10.077159,17:10.077159):17.964240,((((29:3.525356,28:3.525356):22.198592,((((37:8.735678,34:8.735678):7.521814,(((36:2.731314,((35:1.660389,33:1.660389):0.327688,32:1.988077):0.743237):2.050918,30:4.782232):9.568254,31:14.350486):1.907006):7.435962,(40:15.719406,(38:10.121372,21:10.121372):5.598034):7.974047):0.266878,(39:21.013182,(19:14.169030,(16:9.459512,22:9.459511):4.709519):6.844152):2.947149):1.763617):1.030304,(((23:14.720110,20:14.720110):1.438567,(24:2.700023,25:2.700023):13.458653):5.022316,18:21.180992):5.573259):0.582890,27:27.337142):0.704258):10.540526,(71:24.800000,(70:22.862988,(72:15.690328,69:15.690329):7.172659):1.937012):13.781925):5.415372,15:43.997297):12.897407,(((((77:2.956711,78:2.956711):10.245821,76:13.202532):3.149641,79:16.352172):7.073507,(74:16.085450,(80:14.223989,(81:12.068874,75:12.068873):2.155115):1.861462):7.340229):10.474320,(82:24.897554,((42:6.384782,44:6.384782):2.215771,43:8.600554):16.297000):9.002446):22.994704):7.805296):9.172669,(((((60:7.015444,59:7.015444):1.332470,58:8.347915):1.608438,57:9.956353):19.172236,55:29.128588):11.271412,((51:5.715512,(53:1.691892,52:1.691892):4.023621):11.386151,((49:7.566564,56:7.566564):7.214789,(48:10.802459,(54:9.732691,(50:8.602395,(45:5.233375,(47:4.044223,46:4.044223):1.189152):3.369020):1.130297):1.069767):3.978895):2.320310):23.298336):33.472669):7.033775,(((73:28.923895,((63:6.710322,(61:6.562565,(66:6.359280,65:6.359280):0.203285):0.147757):0.489678,((67:6.639405,(64:5.622849,62:5.622849):1.016556):0.227332,68:6.866736):0.333264):21.723895):16.608207,41:45.532102):2.438061,(((7:4.900000,((6:3.641807,5:3.641807):0.800704,10:4.442512):0.457488):4.343682,4:9.243682):7.035962,((8:2.902226,9:2.902225):10.697775,((2:3.480310,3:3.480310):7.936296,1:11.416605):2.183395):2.679644):31.690519):32.936281);
tree 159 = ((((((82:24.810278,((44:5.941814,42:5.941813):2.413330,43:8.355142):16.455135):9.089722,((74:15.353119,(80:13.705576,(75:12.053055,81:12.053055):1.652521):1.647544):7.339045,((76:13.006727,(78:2.600473,77:2.600473):10.406254):2.431736,79:15.438464):7.253701):11.207836):22.505518,((((17:9.363404,26:9.363404):17.887801,((((((40:14.914164,(38:9.046473,21:9.046473):5.867691):7.116994,((31:13.182456,(((32:1.753331,(35:1.201866,33:1.201866):0.551465):1.147169,36:2.900501):1.599869,30:4.500369):8.682087):1.373337,(37:8.622534,34:8.622534):5.933258):7.475366):0.762580,(39:21.105542,(19:13.716016,(22:10.125151,16:10.125152):3.590864):7.389527):1.688196):1.748880,(28:3.389746,29:3.389746):21.152872):1.205479,(((25:2.791792,24:2.791792):13.827255,(23:14.838964,20:14.838964):1.780083):4.386247,18:21.005294):4.742804):0.491954,27:26.240052):1.011153):11.272973,(71:24.800000,(70:22.872960,(72:14.237584,69:14.237584):8.635376):1.927040):13.724178):4.855586,15:43.379764):13.025753):8.294482,(((13:1.570271,14:1.570271):8.721822,11:10.292093):13.327422,12:23.619515):41.080485):9.876256,((55:28.907226,((58:8.328223,(60:6.766823,59:6.766822):1.561400):1.647030,57:9.975252):18.931974):11.492774,(((56:7.721026,49:7.721026):6.019468,((((47:3.469236,46:3.469236):0.761179,45:4.230415):4.782668,(50:7.448722,54:7.448721):1.564361):0.368881,48:9.381964):4.358530):1.591214,((53:1.066247,52:1.066247):4.260617,51:5.326863):10.004844):25.068293):34.176256):6.532308,(((((66:6.742309,(65:6.483466,(61:6.311557,63:6.311557):0.171909):0.258844):0.457690,(68:6.599126,((64:5.631391,62:5.631391):0.834164,67:6.465554):0.133571):0.600874):23.841398,73:31.041398):15.294051,41:46.335449):1.378487,((4:10.221216,(7:4.900000,(6:3.828730,(5:3.269183,10:3.269183):0.559547):1.071269):5.321216):5.982987,((9:2.955360,8:2.955360):10.799014,((2:3.516028,3:3.516028):8.083972,1:11.600000):2.154375):2.449828):31.509732):33.394629);
tree 160 = ((((((82:24.791499,((44:5.914802,42:5.914802):2.368475,43:8.283276):16.508222):9.108501,((74:15.368656,(80:13.719448,(75:12.060030,81:12.060031):1.659418):1.649208):7.383038,((76:13.282149,(78:2.630085,77:2.630085):10.652065):2.336688,79:15.618837):7.132857):11.148306):24.485901,((((17:9.248494,26:9.248494):18.230549,((((((40:15.165047,(38:10.249350,21:10.249350):4.915697):7.347490,(39:20.837547,(19:13.719837,(22:10.118498,16:10.118497):3.601339):7.117711):1.674990):0.998799,((31:12.693324,(((32:1.845080,(35:1.238156,33:1.238156):0.606924):1.020298,36:2.865377):1.610760,30:4.476138):8.217185):1.487109,(37:8.448244,34:8.448244):5.732189):9.330904):1.390666,(28:3.404424,29:3.404424):21.497579):1.251871,(((25:2.789037,24:2.789037):13.723568,(23:15.007566,20:15.007566):1.505039):4.550651,18:21.063256):5.090617):1.034498,27:27.188372):0.290672):12.086956,(71:24.800000,(70:22.959478,(72:14.524634,69:14.524634):8.434843):1.840523):14.765999):4.863828,15:44.429827):13.956074):6.314099,(((13:1.573977,14:1.573977):8.782797,11:10.356773):13.279152,12:23.635925):41.064075):9.866360,((55:28.990492,((58:9.074134,(60:7.330405,59:7.330405):1.743730):1.465713,57:10.539847):18.450645):11.409508,(((56:8.565450,49:8.565450):5.398439,((((47:3.745654,46:3.745654):0.709469,45:4.455123):4.904298,(50:6.653802,54:6.653802):2.705618):0.641035,48:10.000455):3.963434):1.227287,((53:1.192538,52:1.192538):4.339489,51:5.532027):9.659148):25.208825):34.166360):6.533964,(((((66:6.765365,(65:6.645400,(61:6.332803,63:6.332804):0.312597):0.119965):0.434635,(68:6.599822,((64:5.631844,62:5.631844):0.833832,67:6.465676):0.134146):0.600178):20.887535,73:28.087534):17.391272,41:45.478804):1.240271,((4:9.999117,(7:4.900000,(6:3.855366,(5:3.316183,10:3.316183):0.539183):1.044634):5.099117):6.069591,((9:2.945977,8:2.945977):10.773452,((2:3.307266,3:3.307266):8.292733,1:11.600000):2.119428):2.349280):30.650369):34.381247);
tree 161 = (((((51:5.555855,(53:1.175261,52:1.175261):4.380596):10.089131,((((50:8.157575,((46:3.784425,47:3.784425):0.299300,45:4.083724):4.073852):2.002578,54:10.160153):0.525737,48:10.685890):2.266580,(56:8.890552,49:8.890552):4.061918):2.692517):24.755013,(55:29.087897,(58:9.156785,((60:7.049637,59:7.049636):1.860113,57:8.909750):0.247035):19.931113):11.312103):33.859657,(((15:45.065300,(((70:22.843606,(72:13.415447,69:13.415447):9.428160):1.956393,71:24.800000):15.786235,(((((23:15.302153,20:15.302153):1.247112,(24:2.897044,25:2.897044):13.652221):3.903681,18:20.452946):6.177811,(((29:2.951585,28:2.951585):22.332931,((((31:13.564562,(30:4.316731,(36:2.513103,(32:1.652135,(33:1.282863,35:1.282863):0.369272):0.860969):1.803628):9.247830):1.486657,(37:8.041614,34:8.041614):7.009605):7.954441,(40:16.296612,(38:9.328822,21:9.328822):6.967790):6.709050):0.784925,(((22:10.107612,16:10.107613):4.689118,19:14.796731):5.610618,39:20.407348):3.383238):1.493929):1.015699,27:26.300215):0.330542):1.330446,(17:9.965338,26:9.965338):17.995866):12.625031):4.479066):13.819755,(((43:8.247043,(44:6.106951,42:6.106952):2.140091):16.560527,82:24.807570):9.092430,((((75:12.035912,81:12.035912):2.122338,80:14.158249):1.492682,74:15.650932):7.183414,((76:12.469293,(77:3.099172,78:3.099172):9.370121):3.100688,79:15.569981):7.264364):11.065655):24.985056):5.814944,(((14:1.597322,13:1.597322):8.471501,11:10.068824):14.811511,12:24.880335):39.819665):9.559657):7.870409,((41:46.320797,(73:27.544946,((66:6.858872,((63:6.626415,61:6.626415):0.073389,65:6.699805):0.159067):0.341129,(68:6.890173,((64:5.356905,62:5.356905):1.103081,67:6.459986):0.430186):0.309827):20.344946):18.775851):0.884506,((4:11.171240,((6:3.959516,(10:3.180133,5:3.180133):0.779383):0.940483,7:4.900000):6.271240):5.785039,((8:3.458395,9:3.458394):10.563399,((2:3.254644,3:3.254644):8.345356,1:11.600000):2.421793):2.934486):30.249025):34.924762);
tree 162 = ((((12:26.296037,((13:1.524557,14:1.524557):9.007516,11:10.532073):15.763964):38.403963,(((((26:9.610175,17:9.610175):18.672620,((((29:3.582140,28:3.582140):21.895567,((((37:8.874677,34:8.874677):6.552260,(((36:2.639169,((35:1.541423,33:1.541423):0.246306,32:1.787729):0.851441):1.974798,30:4.613967):9.154316,31:13.768284):1.658654):7.774479,(40:15.731677,(38:9.191816,21:9.191816):6.539861):7.469739):0.245924,(39:20.682672,(19:14.433031,(16:8.842418,22:8.842418):5.590613):6.249640):2.764668):2.030368):0.872699,(((23:14.600962,20:14.600962):1.676409,(24:2.799252,25:2.799252):13.478120):4.493211,18:20.770582):5.579825):0.739681,27:27.090087):1.192709):11.574897,(71:24.800000,(70:22.838130,(72:15.356496,69:15.356496):7.481634):1.961870):15.057693):3.839145,15:43.696838):14.155742,(((((77:2.966872,78:2.966872):10.731037,76:13.697909):2.079989,79:15.777899):7.241262,(74:15.604025,(80:14.319402,(81:12.098924,75:12.098924):2.220478):1.284623):7.415136):10.880840,(82:23.988219,((42:6.285793,44:6.285792):2.045411,43:8.331204):15.657016):9.911781):23.952580):6.847420):9.624997,((55:29.693132,(((60:7.686343,59:7.686343):1.156416,58:8.842759):1.247721,57:10.090481):19.602651):10.706869,((51:5.179038,(53:1.168229,52:1.168229):4.010809):11.116650,((49:8.069661,56:8.069661):6.057790,(48:10.915908,(54:9.647299,(50:8.049484,(45:4.609677,(47:4.029539,46:4.029539):0.580138):3.439808):1.597815):1.268609):3.211543):2.168237):24.104312):33.924997):6.923086,(((73:27.862150,((63:6.775146,(61:6.549222,(65:6.458599,66:6.458601):0.090622):0.225924):0.424853,((67:6.663038,(64:5.605469,62:5.605469):1.057569):0.226276,68:6.889314):0.310686):20.662149):17.039109,41:44.901257):2.851017,(((7:4.900000,((6:3.531283,5:3.531283):0.939245,10:4.470528):0.429472):4.588756,4:9.488756):6.831563,((8:3.189916,9:3.189916):10.410084,((2:3.281457,3:3.281456):8.074538,1:11.355994):2.244006):2.720319):31.431957):33.495808);
tree 163 = ((((12:26.364234,((13:1.533218,14:1.533218):9.063649,11:10.596866):15.767367):38.335767,(((((26:9.605940,17:9.605941):18.491407,((((29:3.601035,28:3.601035):22.061063,((((37:8.496469,34:8.496469):6.776446,(((36:2.752526,((35:1.526239,33:1.526238):0.364688,32:1.890926):0.861600):2.070620,30:4.823146):8.834049,31:13.657194):1.615720):7.712381,(40:16.058123,(38:9.174027,21:9.174027):6.884096):6.927172):0.571594,(39:20.867235,(19:14.835456,(16:8.713140,22:8.713140):6.122317):6.031779):2.689654):2.105208):1.037422,(((23:14.636512,20:14.636512):1.670580,(24:2.813272,25:2.813273):13.493820):4.515882,18:20.822974):5.876545):0.633689,27:27.333208):0.764139):11.739490,(71:24.800000,(70:22.896022,(72:15.412844,69:15.412844):7.483179):1.903977):15.036838):3.883904,15:43.720742):14.191422,(((((77:2.973589,78:2.973589):10.748534,76:13.722123):2.099574,79:15.821697):7.247830,(74:15.638224,(80:14.343572,(81:12.102053,75:12.102054):2.241519):1.294652):7.431303):10.830473,(82:24.609258,((42:6.406628,44:6.406629):2.167364,43:8.573992):16.035265):9.290742):24.012163):6.787837):9.709066,((55:29.732275,(((60:7.678383,59:7.678383):0.896592,58:8.574975):1.304043,57:9.879017):19.853259):10.667724,((51:5.030692,(53:1.388492,52:1.388492):3.642200):11.108022,((49:8.023112,56:8.023112):6.663665,(48:10.825740,(54:9.367560,(50:8.581474,(45:4.739420,(47:4.129920,46:4.129920):0.609500):3.842054):0.786086):1.458180):3.861037):1.451937):24.261286):34.009066):6.947610,(((73:27.949358,((63:6.777333,(61:6.650708,(65:6.556084,66:6.556084):0.094623):0.126625):0.422667,((67:6.661542,(64:5.606280,62:5.606280):1.055262):0.225417,68:6.886959):0.313041):20.749358):17.001280,41:44.950638):3.009165,(((7:4.900000,((6:3.528767,5:3.528767):0.941972,10:4.470738):0.429262):4.619309,4:9.519309):6.863793,((8:3.347985,9:3.347985):10.252014,((2:3.248625,3:3.248625):8.223724,1:11.472347):2.127652):2.783102):31.576700):33.396873);
tree 164 = ((((12:26.272140,((13:1.527526,14:1.527526):8.825691,11:10.353217):15.918923):38.427860,(((((26:9.681622,17:9.681622):18.700388,((((29:3.627861,28:3.627861):22.349924,((((37:8.501279,34:8.501279):6.772668,(((36:2.761988,((35:1.572493,33:1.572492):0.342150,32:1.914643):0.847346):2.069699,30:4.831687):8.833573,31:13.665259):1.608687):8.100401,(40:15.539827,(38:9.003293,21:9.003293):6.536535):7.834521):0.539292,(39:21.009737,(19:14.450318,(16:9.150458,22:9.150458):5.299860):6.559419):2.903903):2.064145):1.020446,(((23:14.656741,20:14.656741):1.668878,(24:2.815450,25:2.815450):13.510168):4.755122,18:21.080740):5.917491):0.630294,27:27.628526):0.753485):11.785710,(71:24.800000,(70:22.827349,(72:14.825030,69:14.825030):8.002319):1.972651):15.367721):3.955172,15:44.122893):11.706376,(((((77:2.993011,78:2.993011):10.810566,76:13.803577):2.068377,79:15.871955):7.206943,(74:15.599357,(80:14.295514,(81:12.098826,75:12.098825):2.196689):1.303842):7.479541):10.821102,(82:23.988781,((42:6.345624,44:6.345624):2.063533,43:8.409156):15.579624):9.911219):21.929270):8.870730):9.728156,((55:29.768269,(((60:7.377068,59:7.377069):0.834678,58:8.211747):1.778949,57:9.990696):19.777574):10.631731,((51:5.106039,(53:1.273045,52:1.273045):3.832994):11.302513,((49:7.718539,56:7.718539):7.273635,(48:11.014852,(54:9.583660,(50:8.747111,(45:4.782497,(47:4.160108,46:4.160108):0.622389):3.964615):0.836548):1.431193):3.977322):1.416378):23.991448):34.028156):6.957395,(((73:28.084912,((63:6.781356,(61:6.654796,(66:6.560328,65:6.560326):0.094468):0.126561):0.418643,((67:6.659434,(64:5.605700,62:5.605700):1.053733):0.228366,68:6.887800):0.312200):20.884912):16.830328,41:44.915240):3.015072,(((7:4.900000,((6:3.292834,5:3.292834):1.183309,10:4.476144):0.423856):4.393530,4:9.293530):7.158266,((8:3.258455,9:3.258455):10.341545,((2:4.205273,3:4.205273):7.270013,1:11.475285):2.124714):2.851796):31.478516):33.455238);
tree 165 = ((((((82:25.467137,((44:6.379252,42:6.379252):2.011908,43:8.391161):17.075976):8.432863,((74:15.581212,(80:13.769384,(75:12.066928,81:12.066929):1.702456):1.811827):7.861809,((76:12.424506,(78:2.778291,77:2.778291):9.646216):3.375490,79:15.799997):7.643024):10.456979):23.994858,((((17:9.485554,26:9.485554):18.875497,((((((40:16.738997,(38:8.638182,21:8.638182):8.100814):6.829006,((31:13.214347,(((32:1.936700,(35:1.496013,33:1.496013):0.440686):1.042865,36:2.979565):1.710323,30:4.689888):8.524460):1.461183,(37:8.709528,34:8.709528):5.966002):8.892472):0.324355,(39:22.115727,(19:14.355709,(22:10.767994,16:10.767995):3.587714):7.760018):1.776631):1.469150,(28:4.274541,29:4.274541):21.086966):1.007862,(((25:2.662281,24:2.662281):14.140350,(23:14.587664,20:14.587664):2.214968):3.694862,18:20.497494):5.871875):0.649484,27:27.018853):1.342198):11.278406,(71:24.800000,(70:22.917797,(72:14.917639,69:14.917639):8.000158):1.882203):14.839457):4.712985,15:44.352442):13.542417):6.805142,(((13:1.595983,14:1.595983):8.767152,11:10.363136):13.449853,12:23.812988):40.887012):9.046018,((((58:8.032163,(60:6.812668,59:6.812668):1.219496):2.184289,57:10.216452):18.960070,55:29.176522):11.223478,(((53:1.077346,52:1.077346):4.962563,51:6.039910):9.732266,((56:8.420075,49:8.420075):5.028602,(48:11.100069,((46:4.716334,(47:4.036241,45:4.036241):0.680093):4.550566,(50:6.653617,54:6.653617):2.613283):1.833169):2.348607):2.323499):24.627824):33.346018):7.877188,(((((66:6.784926,(65:6.559003,(61:6.394852,63:6.394851):0.164150):0.225924):0.415074,(68:6.689163,((64:5.877983,62:5.877983):0.633685,67:6.511667):0.177496):0.510837):19.106608,73:26.306608):18.583780,41:44.890388):2.115896,((4:9.933441,(7:4.900000,(6:3.981731,(5:3.237176,10:3.237176):0.744556):0.918268):5.033440):6.685327,((9:3.243580,8:3.243580):10.759158,((2:4.151920,3:4.151921):7.448079,1:11.600000):2.402738):2.616029):30.387517):34.616922);
tree 166 = ((((12:24.673775,((13:1.492933,14:1.492933):8.427447,11:9.920380):14.753394):40.026226,(((((26:9.614842,17:9.614842):18.653103,((((29:3.584921,28:3.584921):22.402031,((((37:8.638265,34:8.638265):7.040499,(((36:2.839396,((35:1.650435,33:1.650435):0.358267,32:2.008702):0.830694):2.099328,30:4.938724):9.083682,31:14.022405):1.656359):7.709663,(40:15.399386,(38:9.091946,21:9.091946):6.307440):7.989041):0.547909,(39:20.403539,(19:14.259421,(16:9.238995,22:9.238995):5.020427):6.144118):3.532797):2.050616):0.941340,(((23:14.880691,20:14.880691):1.707084,(24:2.819520,25:2.819520):13.768254):4.792245,18:21.380019):5.548274):0.603895,27:27.532187):0.735759):11.700491,(71:24.800000,(70:23.044823,(72:13.309144,69:13.309144):9.735678):1.755178):15.168436):3.846640,15:43.815076):11.377550,(((((77:2.965252,78:2.965252):10.713276,76:13.678528):2.005277,79:15.683805):6.941598,(74:15.805586,(80:14.293155,(81:12.096844,75:12.096844):2.196311):1.512431):6.819818):11.274597,(82:24.075496,((42:6.326743,44:6.326743):2.079262,43:8.406005):15.669491):9.824504):21.292626):9.507374):9.598241,((55:26.362935,(((60:8.392100,59:8.392101):1.011468,58:9.403568):0.963840,57:10.367408):15.995526):14.037066,((51:5.234270,(53:1.436628,52:1.436628):3.797642):11.297296,((49:8.930188,56:8.930188):6.044149,(48:10.432160,(54:9.196573,(50:8.112506,(45:4.797934,(47:4.139055,46:4.139055):0.658879):3.314572):1.084067):1.235588):4.542177):1.557229):23.868434):33.898241):6.907874,(((73:27.736967,((63:6.775093,(61:6.465399,(66:6.405090,65:6.405091):0.060309):0.309694):0.424906,((67:6.495642,(64:5.429630,62:5.429630):1.066012):0.405707,68:6.901349):0.298651):20.536967):18.026563,41:45.763530):1.490951,(((7:4.900000,((6:3.287801,5:3.287801):0.949504,10:4.237306):0.662694):4.553195,4:9.453195):6.725366,((8:3.330105,9:3.330105):10.269895,((2:3.973448,3:3.973448):7.278509,1:11.251957):2.348043):2.578560):31.075921):33.951634);
tree 167 = ((((12:24.738370,((13:1.498926,14:1.498926):8.433660,11:9.932586):14.805784):39.961631,(((((26:9.640381,17:9.640381):18.510340,((((29:3.594458,28:3.594458):22.289746,((((37:8.678253,34:8.678253):7.054282,(((36:2.899569,((35:1.626218,33:1.626218):0.453133,32:2.079351):0.820218):2.081414,30:4.980983):9.584453,31:14.565436):1.167099):7.456369,(40:15.542332,(38:9.617726,21:9.617726):5.924606):7.646572):0.672300,(39:21.325796,(19:14.888648,(16:9.481521,22:9.481521):5.407126):6.437149):2.535407):2.023001):0.922432,(((23:15.196643,20:15.196643):1.766024,(24:2.851857,25:2.851857):14.110810):4.405944,18:21.368611):5.438026):0.577856,27:27.384493):0.766227):12.042858,(71:24.800000,(70:23.007148,(72:13.720036,69:13.720035):9.287113):1.792852):15.393579):3.984198,15:44.177777):11.315662,(((((77:3.000905,78:3.000905):10.886471,76:13.887375):2.082815,79:15.970191):7.344807,(74:15.818429,(80:14.309569,(81:12.096205,75:12.096205):2.213365):1.508860):7.496568):10.585003,(82:24.133050,((42:6.383947,44:6.383947):2.102064,43:8.486010):15.647039):9.766950):21.593439):9.206561):9.717283,((55:26.591647,(((60:8.219321,59:8.219320):1.002270,58:9.221590):1.566739,57:10.788329):15.803318):13.808352,((48:11.657716,(54:8.858929,(50:7.884213,(45:4.772087,(47:4.132374,46:4.132374):0.639713):3.112125):0.974716):2.798786):4.730381,((51:5.250284,(53:1.356984,52:1.356984):3.893299):10.286663,(49:9.159958,56:9.159958):6.376989):0.851150):24.011903):34.017283):6.956500,(((73:27.112377,((63:6.748176,(61:6.570311,(66:6.505464,65:6.505465):0.064846):0.177866):0.451823,((67:6.558196,(64:5.495617,62:5.495617):1.062578):0.350824,68:6.909020):0.290980):19.912376):19.042156,41:46.154532):1.525227,(((7:4.900000,((6:3.456131,5:3.456131):0.963146,10:4.419277):0.480723):4.695443,4:9.595443):6.675414,((8:3.369537,9:3.369537):10.230463,((2:3.599365,3:3.599365):7.571630,1:11.170995):2.429004):2.670857):31.408902):33.694024);
tree 168 = (((((15:45.110215,((71:24.800000,(70:22.341228,(69:13.742767,72:13.742767):8.598461):2.458772):15.402136,((27:27.826048,(((((((22:9.908372,16:9.908373):3.953818,19:13.862190):6.517623,39:20.379814):3.391867,((37:9.228127,34:9.228127):6.576834,(31:14.147071,((36:3.360133,((33:2.039177,35:2.039177):0.319457,32:2.358633):1.001500):0.726298,30:4.086431):10.060641):1.657890):7.966720):0.230047,((38:9.323147,21:9.323147):7.053798,40:16.376945):7.624783):1.824507,(28:3.760569,29:3.760569):22.065666):1.041399,(((24:3.251808,25:3.251807):13.131716,(23:13.197446,20:13.197446):3.186077):4.266779,18:20.650303):6.217331):0.958413):0.474145,(26:10.403911,17:10.403912):17.896280):11.901943):4.908079):11.607272,((((42:6.635980,44:6.635980):1.645021,43:8.281002):15.684237,82:23.965238):9.934762,((74:15.206635,((75:12.011214,81:12.011213):2.025871,80:14.037084):1.169551):8.656366,((76:13.061717,(78:2.677303,77:2.677303):10.384414):2.473385,79:15.535103):8.327898):10.036999):22.817487):7.982513,(12:24.999451,((13:1.518463,14:1.518463):9.168848,11:10.687312):14.312139):39.700550):8.540538,((((53:0.933800,52:0.933800):5.609107,51:6.542906):9.067304,(((((45:4.173549,(46:3.974777,47:3.974777):0.198772):4.302143,50:8.475692):1.345110,54:9.820802):0.903764,48:10.724566):3.624116,(56:8.020946,49:8.020946):6.327736):1.261529):24.789790,(55:28.677832,(((60:8.085321,59:8.085321):1.316567,58:9.401889):0.988101,57:10.389990):18.287842):11.722168):32.840538):8.237165,((((((65:6.765760,(61:6.602764,63:6.602765):0.162997):0.158131,66:6.923892):0.276108,(68:6.813470,(67:6.594248,(62:5.728853,64:5.728853):0.865396):0.219221):0.386530):23.225269,73:30.425268):16.119070,41:46.544339):2.255448,((4:11.108349,((6:3.813697,(5:3.191511,10:3.191511):0.622187):1.086303,7:4.900000):6.208350):5.540641,((8:4.271364,9:4.271364):9.216501,((2:3.355818,3:3.355819):8.244182,1:11.600000):1.887866):3.161125):32.150796):32.677916);
tree 169 = ((((((82:25.531657,((44:6.626334,42:6.626334):1.883760,43:8.510093):17.021563):8.368343,((74:15.380713,(80:13.919983,(75:12.026767,81:12.026767):1.893217):1.460729):7.298101,((76:12.179807,(78:2.759068,77:2.759068):9.420738):3.040777,79:15.220583):7.458230):11.221187):24.616267,((((17:9.535240,26:9.535240):18.998173,((((((40:15.848931,(38:8.387523,21:8.387523):7.461409):8.174362,(39:21.418570,((22:10.102988,16:10.102988):4.283886,19:14.386874):7.031695):2.604724):0.319544,((31:13.207002,(((32:2.432019,(35:1.919001,33:1.919001):0.513018):0.806841,36:3.238860):1.626719,30:4.865578):8.341423):1.661676,(37:9.255924,34:9.255924):5.612755):9.474159):2.076176,(28:3.546582,29:3.546582):22.872431):0.895403,(((25:2.726706,24:2.726706):14.181552,(23:14.670715,20:14.670715):2.237544):4.406311,18:21.314570):5.999847):0.203839,27:27.518256):1.015157):12.124859,(71:24.800000,(70:22.893367,(72:14.054787,69:14.054787):8.838580):1.906633):15.858272):4.694184,15:45.352456):13.163811):6.183733,(((13:1.757229,14:1.757229):9.361546,11:11.118775):14.653081,12:25.771856):38.928144):9.190860,((((58:7.441800,(60:7.099417,59:7.099417):0.342383):2.694831,57:10.136631):18.591871,55:28.728502):11.671498,((48:11.011021,((50:9.249863,(46:4.459650,(47:3.824460,45:3.824460):0.635190):4.790213):0.569402,54:9.819264):1.191757):4.937554,((56:8.392929,49:8.392929):6.684363,(51:6.332959,(53:1.057263,52:1.057263):5.275696):8.744331):0.871284):24.451425):33.490860):7.946245,(((((66:6.868686,(65:6.623318,(61:6.446932,63:6.446932):0.176386):0.245369):0.331313,(68:6.834517,((64:5.934617,62:5.934617):0.677428,67:6.612045):0.222473):0.365483):19.729981,73:26.929981):17.208887,41:44.138867):3.542185,((4:11.051893,(7:4.900000,(6:3.909452,(5:3.187139,10:3.187139):0.722313):0.990548):6.151893):6.068413,((9:2.972377,8:2.972378):11.492419,((2:3.365942,3:3.365943):8.898315,1:12.264256):2.200540):2.655509):30.560746):34.156051);
tree 170 = ((((((((50:7.860771,((46:3.936192,47:3.936192):0.663923,45:4.600115):3.260656):0.780880,54:8.641651):0.616978,48:9.258628):2.429680,(56:5.695841,49:5.695841):5.992467):1.675203,(51:4.932536,(53:0.867517,52:0.867517):4.065020):8.430975):27.036488,(55:28.721142,((58:8.579259,(60:7.137489,59:7.137489):1.441770):0.685637,57:9.264896):19.456245):11.678858):35.023590,(((15:45.324118,(((70:22.673849,(72:13.773903,69:13.773903):8.899945):2.126152,71:24.800000):15.430700,(((((23:14.814615,20:14.814615):1.365682,(24:2.695106,25:2.695106):13.485191):4.443849,18:20.624146):6.006524,(((29:2.981433,28:2.981433):22.289893,((((31:14.259943,(30:4.860795,(36:2.653511,(32:1.647735,(33:1.306277,35:1.306277):0.341458):1.005775):2.207284):9.399148):2.052080,(37:8.733455,34:8.733455):7.578568):6.371291,(40:15.055330,(38:8.467349,21:8.467349):6.587981):7.627983):0.585992,(((22:10.469910,16:10.469909):3.747180,19:14.217090):6.419416,39:20.636505):2.632800):2.002021):0.865819,27:26.137145):0.493525):1.299864,(17:9.784438,26:9.784438):18.146095):12.300167):5.093417):11.762782,(((43:7.965156,(44:5.818702,42:5.818702):2.146453):16.035112,82:24.000268):9.899732,((((75:12.013640,81:12.013640):2.015478,80:14.029118):1.192106,74:15.221224):8.883136,((76:12.951177,(77:2.836341,78:2.836341):10.114835):2.750404,79:15.701581):8.402779):9.795640):23.186899):7.613101,(((14:1.572690,13:1.572690):8.370286,11:9.942976):15.855073,12:25.798049):38.901952):10.723590):6.775501,((41:44.829427,(73:29.095205,((66:6.886983,((63:6.678529,61:6.678528):0.078702,65:6.757229):0.129753):0.313017,(68:6.736909,((64:5.460707,62:5.460707):0.956731,67:6.417438):0.319471):0.463091):21.895205):15.734223):2.519280,((4:11.734097,((6:3.902515,(10:3.215569,5:3.215569):0.686946):0.997485,7:4.900000):6.834097):5.564751,((8:3.254374,9:3.254374):10.825212,((2:3.363537,3:3.363537):8.236463,1:11.599999):2.479586):3.219262):30.049860):34.850383);
tree 171 = ((((12:24.734666,((13:1.756000,14:1.756000):8.216967,11:9.972968):14.761698):39.965334,(((((26:9.403280,17:9.403280):18.324087,((((29:3.009569,28:3.009569):22.751156,((((37:8.721282,34:8.721282):7.551850,(((36:3.053888,((35:1.646605,33:1.646605):0.290598,32:1.937203):1.116685):1.934805,30:4.988692):9.456497,31:14.445190):1.827942):7.023393,(40:16.615288,(38:9.712145,21:9.712145):6.903143):6.681237):0.344226,(39:21.088610,(19:14.594541,(16:9.448553,22:9.448553):5.145987):6.494069):2.552141):2.119974):1.013985,(((23:14.857540,20:14.857540):1.867174,(24:3.037587,25:3.037586):13.687127):4.636851,18:21.361565):5.413145):0.573398,27:27.348108):0.379259):12.060125,(71:24.800000,(70:22.571458,(72:13.484831,69:13.484832):9.086626):2.228542):14.987492):3.904835,15:43.692328):12.003923,(((((77:3.013018,78:3.013018):10.881266,76:13.894284):2.183947,79:16.078230):7.417887,(74:15.757954,(80:14.272607,(81:12.096124,75:12.096125):2.176483):1.485346):7.738164):10.403883,(82:25.202506,((42:6.486702,44:6.486702):2.045601,43:8.532303):16.670203):8.697494):21.796251):9.003749):9.341594,(((((60:7.015794,59:7.015794):1.102156,58:8.117950):0.936229,57:9.054179):17.913873,55:26.968052):13.431948,((48:11.025495,(54:9.597306,(50:8.206487,(47:4.416488,(45:4.178395,46:4.178395):0.238092):3.790000):1.390819):1.428189):6.532764,((51:5.552076,(53:1.047397,52:1.047397):4.504679):10.374936,(49:7.922564,56:7.922564):8.004447):1.631248):22.841741):33.641594):7.018147,(((73:27.311957,((63:6.629081,(61:6.273245,(66:6.259404,65:6.259404):0.013841):0.355836):0.570918,((67:6.673390,(64:5.606735,62:5.606735):1.066655):0.368587,68:7.041976):0.158024):20.111957):18.953858,41:46.265815):1.446119,(((7:4.900000,((6:3.568349,5:3.568349):0.830075,10:4.398425):0.501575):5.451719,4:10.351719):5.868719,((8:3.412167,9:3.412168):10.187833,((2:3.490977,3:3.490977):7.597225,1:11.088201):2.511799):2.620438):31.491495):33.347808);
tree 172 = ((((12:24.652861,((13:1.734438,14:1.734438):8.170609,11:9.905047):14.747814):40.047139,(((((26:9.351839,17:9.351839):18.304433,((((29:2.990809,28:2.990809):22.537639,((((37:8.641522,34:8.641522):7.465157,(((36:2.727906,((35:1.510800,33:1.510800):0.341033,32:1.851834):0.876073):2.059788,30:4.787695):9.504291,31:14.291985):1.814695):7.097093,(40:16.552311,(38:9.661354,21:9.661354):6.890957):6.651462):0.344008,(39:21.051076,(19:14.499990,(16:9.503322,22:9.503322):4.996668):6.551086):2.496705):1.980666):1.185428,(((23:14.674082,20:14.674082):1.560968,(24:3.006430,25:3.006430):13.228619):5.102258,18:21.337308):5.376568):0.566755,27:27.280631):0.375642):11.978860,(71:24.800000,(70:22.625492,(72:13.578856,69:13.578856):9.046636):2.174508):14.835132):3.876446,15:43.511578):12.937277,(((((77:2.973423,78:2.973423):10.662376,76:13.635799):2.274081,79:15.909880):7.911200,(74:15.801402,(80:14.294866,(81:12.097548,75:12.097548):2.197318):1.506536):8.019679):10.078920,(82:24.150591,((42:6.308505,44:6.308505):2.031649,43:8.340153):15.810438):9.749409):22.548855):8.251145):9.234775,(((((60:6.315505,59:6.315505):1.965291,58:8.280795):0.927262,57:9.208057):17.538189,55:26.746247):13.653753,((51:4.651970,(53:1.116665,52:1.116665):3.535305):12.348925,((49:9.639792,56:9.639792):5.806323,(48:10.572073,(54:9.240664,(50:7.920379,(47:4.327984,(45:4.096193,46:4.096193):0.231791):3.592394):1.320285):1.331410):4.874041):1.554780):23.399105):33.534775):6.969591,(((73:27.283313,((63:6.585811,(61:6.482371,(66:6.445950,65:6.445949):0.036421):0.103441):0.614189,((67:6.660155,(64:5.881892,62:5.881891):0.778263):0.305471,68:6.965625):0.234375):20.083312):18.985142,41:46.268454):1.447101,(((7:4.900000,((6:3.309031,5:3.309031):0.957904,10:4.266935):0.633065):5.667070,4:10.567069):6.343768,((8:3.372907,9:3.372907):9.915799,((2:3.353751,3:3.353751):7.470121,1:10.823872):2.464833):3.622132):30.804717):33.188810);
tree 173 = ((((((82:25.335958,((44:6.170619,42:6.170619):2.139388,43:8.310008):17.025951):8.564042,((74:15.488351,(80:13.983493,(75:12.031752,81:12.031752):1.951741):1.504858):7.699093,((76:11.816459,(78:2.888345,77:2.888345):8.928113):2.924881,79:14.741340):8.446105):10.712556):23.860219,((((17:9.571051,26:9.571051):18.647743,(27:27.256407,(((((40:15.114870,(38:9.184666,21:9.184666):5.930204):8.892241,(39:20.694126,((22:10.127838,16:10.127839):4.446397,19:14.574235):6.119891):3.312985):0.255262,((31:13.112094,(((32:2.296259,(35:1.916414,33:1.916414):0.379845):0.740472,36:3.036731):1.793101,30:4.829832):8.282262):1.669640,(37:8.096447,34:8.096447):6.685288):9.480638):1.596718,(28:3.651832,29:3.651832):22.207258):1.082419,(((25:2.777670,24:2.777670):13.506755,(23:15.135396,20:15.135396):1.149029):4.613252,18:20.897677):6.043833):0.314898):0.962386):12.872716,(71:24.800000,(70:22.842204,(72:14.136869,69:14.136869):8.705335):1.957796):16.291509):4.098390,15:45.189899):12.570319):6.939781,(((13:1.688489,14:1.688489):9.361919,11:11.050408):13.572702,12:24.623110):40.076890):8.896767,((((58:6.978011,(60:6.441995,59:6.441996):0.536015):2.546298,57:9.524308):20.296002,55:29.820310):10.579690,((51:5.432558,(53:0.891447,52:0.891447):4.541110):9.761486,((56:7.985726,49:7.985726):5.400771,(48:10.153008,(((46:3.713723,47:3.713722):0.721302,45:4.435024):4.213773,(50:7.475851,54:7.475852):1.172945):1.504211):3.233489):1.807547):25.205956):33.196767):7.815418,(((((66:6.955876,(65:6.592318,(61:6.423686,63:6.423685):0.168633):0.363557):0.244124,(68:6.850871,((64:5.874401,62:5.874402):0.599560,67:6.473962):0.376909):0.349129):19.679205,73:26.879205):17.888894,41:44.768099):2.254227,((4:11.204872,(7:4.900000,(6:4.030871,(5:3.309930,10:3.309930):0.720940):0.869129):6.304872):5.603811,((9:2.969401,8:2.969401):10.891460,((2:3.224395,3:3.224395):8.497869,1:11.722265):2.138596):2.947824):30.213642):34.389859);
tree 174 = ((((12:25.875893,((13:1.403639,14:1.403639):8.649191,11:10.052831):15.823061):38.824107,(((((26:9.479909,17:9.479909):18.679114,((((29:3.617783,28:3.617783):22.277775,((((37:8.868904,34:8.868904):7.764618,(((36:2.926799,((35:1.858606,33:1.858606):0.277001,32:2.135607):0.791192):1.881337,30:4.808135):8.879021,31:13.687156):2.946366):7.032843,(40:16.541310,(38:9.131261,21:9.131261):7.410049):7.125055):0.138050,(39:21.391718,(19:14.450000,(16:10.160592,22:10.160592):4.289409):6.941718):2.412698):2.091143):1.244269,(((23:14.696295,20:14.696295):1.611397,(24:3.030632,25:3.030631):13.277061):5.098769,18:21.406461):5.733367):0.651518,27:27.791345):0.367678):11.901940,(71:24.800000,(70:22.676435,(72:13.448521,69:13.448521):9.227914):2.123565):15.260963):3.881668,15:43.942631):12.773546,(((((77:3.034955,78:3.034955):11.029470,76:14.064425):1.601893,79:15.666319):8.087560,(74:15.892344,(80:14.401003,(81:12.131277,75:12.131277):2.269726):1.491341):7.861534):10.146121,(82:24.225187,((42:6.477810,44:6.477810):2.001314,43:8.479125):15.746062):9.674813):22.816178):7.983822):9.074036,(((((60:7.012011,59:7.012010):0.883653,58:7.895663):2.336084,57:10.231748):17.692972,55:27.924719):12.475281,((51:5.836218,(53:1.065346,52:1.065346):4.770873):9.827739,((49:7.566794,56:7.566794):5.919090,(48:10.139846,(54:9.002203,(50:7.834357,(45:4.394581,(46:3.916275,47:3.916275):0.478307):3.439776):1.167845):1.137643):3.346038):2.178073):24.736043):33.374036):9.030896,(((73:28.946788,((63:6.591481,(61:6.492519,(66:6.454427,65:6.454428):0.038092):0.098962):0.608519,((67:6.577049,(64:5.785470,62:5.785470):0.791579):0.344218,68:6.921267):0.278733):21.746788):17.640182,41:46.586970):1.534561,(((7:4.900000,((6:3.526502,5:3.526502):0.782249,10:4.308751):0.591249):5.639532,4:10.539532):5.444180,((8:3.480294,9:3.480295):10.119706,((2:3.513347,3:3.513347):7.970987,1:11.484333):2.115667):2.383712):32.137820):34.683401);
tree 175 = ((((((82:25.114846,((44:6.082249,42:6.082250):2.119354,43:8.201604):16.913243):8.785154,((74:15.511570,(80:13.915433,(75:12.027285,81:12.027286):1.888148):1.596137):7.492286,((76:12.473256,(78:2.978664,77:2.978664):9.494593):2.804140,79:15.277397):7.726459):10.896144):23.229508,((((17:9.614812,26:9.614812):18.840411,(27:27.525019,((((40:15.256607,(38:9.092131,21:9.092131):6.164476):9.104648,(((31:13.200276,(((32:1.887913,(35:1.341339,33:1.341339):0.546574):0.850581,36:2.738494):1.370947,30:4.109441):9.090835):1.814858,(37:9.342692,34:9.342692):5.672442):8.815943,(39:20.754433,((22:10.353553,16:10.353553):4.333019,19:14.686572):6.067860):3.076645):0.530179):1.535917,(28:4.241653,29:4.241653):21.655520):1.022441,(((25:2.778623,24:2.778623):13.700254,(23:15.303865,20:15.303865):1.175011):4.238353,18:20.717229):6.202386):0.605405):0.930204):12.439943,(71:24.800000,(70:22.829367,(72:14.025743,69:14.025743):8.803625):1.970632):16.095166):3.910854,15:44.806021):12.323488):7.570492,(((13:1.695016,14:1.695016):9.294284,11:10.989301):13.499806,12:24.489106):40.210893):9.800778,((((58:7.163753,(60:6.349523,59:6.349523):0.814230):2.302605,57:9.466357):20.349707,55:29.816064):10.583936,((51:5.219481,(53:1.050249,52:1.050249):4.169232):8.863498,((56:7.832687,49:7.832687):5.200862,(48:9.414859,((46:4.423659,(45:3.804613,47:3.804612):0.619047):4.099652,(50:7.716090,54:7.716090):0.807221):0.891548):3.618691):1.049430):26.317021):34.100778):7.658387,(((((66:6.921457,(65:6.727961,(61:6.517687,63:6.517687):0.210273):0.193496):0.278543,(68:6.845976,((64:5.634678,62:5.634678):0.836910,67:6.471588):0.374387):0.354024):19.525454,73:26.725454):17.686206,41:44.411661):3.320929,((4:11.090841,(7:4.900000,(6:3.722256,(5:3.075376,10:3.075376):0.646880):1.177744):6.190841):5.582596,((9:3.685889,8:3.685889):10.209852,((2:2.464053,3:2.464054):9.280439,1:11.744494):2.151248):2.777695):31.059153):34.426576);
tree 176 = ((((12:25.958021,((13:1.407403,14:1.407403):8.731313,11:10.138717):15.819304):38.741979,(((((26:9.688321,17:9.688322):18.932905,((((29:3.583435,28:3.583435):22.595584,((((37:8.908972,34:8.908972):7.812958,(((36:2.854715,((35:1.887036,33:1.887037):0.222800,32:2.109837):0.744878):1.715399,30:4.570114):9.254064,31:13.824177):2.897753):7.258934,(40:15.110833,(38:9.060015,21:9.060015):6.050818):8.870031):0.332378,(39:21.737564,(19:14.779419,(16:10.091153,22:10.091154):4.688265):6.958145):2.575678):1.865776):1.107227,(((23:14.640152,20:14.640152):1.595368,(24:3.050072,25:3.050072):13.185448):5.007179,18:21.242699):6.043547):0.970174,27:28.256419):0.364807):11.743368,(71:24.800000,(70:22.662866,(72:13.880583,69:13.880583):8.782283):2.137134):15.564595):3.920472,15:44.285067):12.978092,(((((77:3.083369,78:3.083369):10.746840,76:13.830208):1.692974,79:15.523182):8.328474,(74:15.573793,(80:14.107774,(81:11.889441,75:11.889441):2.218333):1.466018):8.277863):10.048344,(82:24.266294,((42:6.485416,44:6.485416):2.055725,43:8.541141):15.725153):9.633706):23.363158):7.436842):9.150833,(((((60:7.010457,59:7.010457):0.874482,58:7.884939):2.182468,57:10.067407):19.297173,55:29.364580):11.035420,(((49:6.847619,56:6.847619):6.997625,(48:9.933587,(54:9.156099,(50:7.433517,((45:3.662102,47:3.662102):0.362907,46:4.025010):3.408507):1.722582):0.777489):3.911656):1.583106,(51:6.085524,(53:1.081732,52:1.081732):5.003792):9.342826):24.971651):33.450833):9.061635,(((73:29.034511,((63:6.677145,(61:6.512944,(65:6.504177,66:6.504178):0.008767):0.164200):0.522855,((67:6.605466,(64:5.787395,62:5.787395):0.818070):0.311829,68:6.917295):0.282705):21.834510):18.045670,41:47.080180):2.563767,(((7:4.900000,((6:3.732714,5:3.732714):0.659523,10:4.392237):0.507763):6.437905,4:11.337904):5.254530,((8:2.795183,9:2.795183):10.804817,((2:3.454183,3:3.454183):8.093507,1:11.547690):2.052310):2.992434):33.051513):33.268521);
tree 177 = (((((51:5.832535,(53:1.036637,52:1.036637):4.795897):11.722725,((54:10.371743,((50:8.166481,((46:4.093736,47:4.093736):0.747935,45:4.841671):3.324808):1.175983,48:9.342463):1.029281):2.964468,(56:8.466854,49:8.466854):4.869358):4.219048):22.844740,(((58:6.945321,(60:6.914189,59:6.914189):0.031132):2.719267,57:9.664589):20.528667,55:30.193255):10.206745):34.448051,(((15:44.628880,(((70:22.493524,(72:13.422139,69:13.422139):9.071385):2.306476,71:24.800000):14.681654,((27:26.616698,(((29:2.638960,28:2.638960):22.697374,((((31:14.355779,(30:4.910524,(36:2.743364,(32:1.768875,(33:1.598544,35:1.598544):0.170331):0.974489):2.167160):9.445254):2.067569,(37:8.900480,34:8.900480):7.522868):6.458752,(40:16.233669,(38:8.325641,21:8.325641):7.908028):6.648430):0.607444,(((22:10.592801,16:10.592801):3.553980,19:14.146782):6.584661,39:20.731443):2.758101):1.846790):1.103241,(((23:14.898890,20:14.898890):1.457979,(24:2.977565,25:2.977565):13.379305):4.726565,18:21.083435):5.356139):0.177123):1.746339,(17:9.727789,26:9.727789):18.635248):11.118617):5.147226):11.775854,(((43:7.808142,(44:5.809192,42:5.809193):1.998949):17.361882,82:25.170024):8.729976,((((75:12.011083,81:12.011083):1.984277,80:13.995359):1.505730,74:15.501090):7.268257,((76:12.689832,(77:2.675942,78:2.675942):10.013890):2.660544,79:15.350376):7.418971):11.130653):22.504734):8.295266,(((14:1.588747,13:1.588747):8.616958,11:10.205705):15.934762,12:26.140467):38.559534):10.148051):6.701611,((41:46.724984,(73:27.541967,((66:6.886393,((61:6.594474,63:6.594473):0.095774,65:6.690249):0.196144):0.313607,(68:6.786377,((64:5.139719,62:5.139719):1.461442,67:6.601161):0.185216):0.413623):20.341967):19.183018):2.107020,((4:10.446222,((6:3.936409,(10:3.284905,5:3.284905):0.651504):0.963591,7:4.900000):5.546222):6.143693,((8:3.795879,9:3.795879):10.105133,((2:3.744708,3:3.744707):7.855292,1:11.600000):2.301011):2.688903):32.242091):32.717657);
tree 178 = ((((((82:24.964858,((44:6.314836,42:6.314835):1.997630,43:8.312465):16.652392):8.935142,((74:15.565949,(80:13.987482,(75:11.996266,81:11.996266):1.991216):1.578467):7.451445,((76:12.489744,(78:2.968207,77:2.968207):9.521537):2.862081,79:15.351823):7.665570):10.882606):21.076689,((((17:9.376407,26:9.376407):17.831930,(27:26.235592,((((((31:13.016239,(((32:1.955147,(35:1.680075,33:1.680075):0.275072):0.992789,36:2.947936):1.239515,30:4.187451):8.828788):1.721767,(37:9.199232,34:9.199232):5.538774):8.368157,(39:21.501578,((22:10.134261,16:10.134261):4.246870,19:14.381130):7.120447):1.604585):0.157467,(40:14.073784,(38:9.668351,21:9.668351):4.405433):9.189846):1.542001,(28:3.625398,29:3.625398):21.180234):1.015051,(((25:2.883952,24:2.883952):13.517119,(23:15.245222,20:15.245222):1.155849):4.302245,18:20.703316):5.117366):0.414909):0.972745):12.340485,(71:24.800000,(70:22.704861,(72:13.987590,69:13.987591):8.717270):2.095139):14.748821):4.628309,15:44.177130):10.799558):9.723311,(((13:1.595027,14:1.595027):9.500129,11:11.095156):13.368531,12:24.463687):40.236313):9.675311,((55:27.676110,((58:6.559296,(60:5.728936,59:5.728935):0.830360):3.096723,57:9.656020):18.020091):12.723890,(((53:0.858237,52:0.858237):5.541412,51:6.399649):9.090308,((56:7.782320,49:7.782320):5.517916,(48:9.969576,((50:7.616781,54:7.616781):1.545368,(46:4.706327,(47:4.169673,45:4.169673):0.536653):4.455822):0.807426):3.330661):2.189721):24.910043):33.975311):7.610918,(((((66:6.957165,(65:6.734885,(61:6.634514,63:6.634515):0.100371):0.222280):0.242836,(68:6.849307,((64:5.725473,62:5.725473):0.960203,67:6.685676):0.163631):0.350693):20.757385,73:27.957384):17.035336,41:44.992720):2.050114,((4:9.324118,(7:4.900000,(6:3.872200,(5:3.321528,10:3.321528):0.550672):1.027800):4.424118):7.033374,((9:3.531612,8:3.531613):10.090632,((2:3.102386,3:3.102386):8.497614,1:11.600000):2.022245):2.735247):30.685343):34.943393);
tree 179 = ((((((82:25.023405,((44:6.666667,42:6.666667):1.823327,43:8.489993):16.533412):8.876595,((74:15.744666,(80:14.105436,(75:12.056263,81:12.056263):2.049173):1.639230):7.704538,((76:12.394101,(78:2.962234,77:2.962234):9.431867):3.011604,79:15.405705):8.043498):10.450797):24.356579,((((17:9.422398,26:9.422398):18.365664,(27:26.837085,((((((31:13.107513,(((32:1.968058,(35:1.792034,33:1.792034):0.176024):0.814920,36:2.782978):1.326872,30:4.109850):8.997662):1.843455,(37:9.305110,34:9.305110):5.645858):8.934110,(39:20.612502,((22:10.110953,16:10.110952):3.820466,19:13.931419):6.681082):3.272577):0.148334,(40:15.182132,(38:9.304594,21:9.304594):5.877537):8.851281):1.497176,(28:3.682025,29:3.682025):21.848565):0.904087,((((25:2.840688,24:2.840688):12.378042,23:15.218730):1.370564,20:16.589294):4.788990,18:21.378284):5.056392):0.402409):0.950977):12.421139,(71:24.800000,(70:22.756778,(72:14.021660,69:14.021659):8.735120):2.043221):15.409201):4.788754,15:44.997954):13.258625):6.443421,(((13:1.615594,14:1.615594):8.729756,11:10.345350):13.899496,12:24.244847):40.455153):9.734106,((55:28.212550,((58:6.769500,(60:5.940175,59:5.940175):0.829326):3.186393,57:9.955892):18.256658):12.187450,(((53:0.892806,52:0.892806):5.589396,51:6.482202):9.031679,((56:7.787534,49:7.787534):5.510169,(48:9.898203,((50:7.468440,54:7.468440):1.598422,(46:4.617480,(47:4.205262,45:4.205262):0.412219):4.449382):0.831342):3.399499):2.216178):24.886119):34.034106):7.630131,(((((66:6.954109,(65:6.711749,(61:6.608660,63:6.608660):0.103089):0.242359):0.245891,(68:6.857465,((64:5.633411,62:5.633411):0.931490,67:6.564900):0.292565):0.342535):21.567400,73:28.767400):16.533584,41:45.300983):2.022007,((4:9.606801,(7:4.900000,(6:3.851261,(5:3.288143,10:3.288143):0.563118):1.048740):4.706801):6.950902,((9:3.649227,8:3.649227):10.148266,((2:3.159062,3:3.159062):8.440938,1:11.600001):2.197493):2.760210):30.765288):34.741246);
tree 180 = ((((12:25.611095,((13:1.391860,14:1.391860):9.043809,11:10.435670):15.175425):39.088905,(((((26:9.335909,17:9.335908):17.990647,((((29:3.656390,28:3.656390):21.427309,((((37:8.654475,34:8.654475):6.374832,(((36:2.591201,((35:1.364437,33:1.364436):0.434388,32:1.798825):0.792376):1.750557,30:4.341757):9.885054,31:14.226812):0.802496):7.767397,(40:15.196697,(38:7.836435,21:7.836435):7.360262):7.600007):0.365449,(39:20.837431,(19:13.958367,(16:9.489240,22:9.489241):4.469126):6.879063):2.324722):1.921546):0.967271,((20:16.586153,((24:2.836326,25:2.836326):11.671474,23:14.507800):2.078354):4.406716,18:20.992869):5.058101):0.489544,27:26.540515):0.786041):11.129307,(71:24.800000,(70:22.657723,(72:13.560483,69:13.560483):9.097241):2.142276):13.655863):3.939089,15:42.394952):12.617495,(((((77:2.855362,78:2.855362):9.221099,76:12.076461):3.389514,79:15.465975):7.891702,(74:15.262983,(80:13.798716,(81:12.126574,75:12.126574):1.672143):1.464267):8.094694):10.542323,(82:25.518782,((42:6.330110,44:6.330110):1.980656,43:8.310765):17.208017):8.381218):21.112447):9.687553):8.393844,((((58:8.080244,(60:6.157475,59:6.157475):1.922769):1.561538,57:9.641782):17.981722,55:27.623504):12.776497,((51:5.495802,(53:0.856957,52:0.856957):4.638845):8.303447,((49:7.800492,56:7.800492):4.454063,(((50:7.411490,((47:3.425023,46:3.425023):0.535144,45:3.960166):3.451324):2.129066,48:9.540556):0.886767,54:10.427324):1.827232):1.544693):26.600751):32.693844):8.828402,(((73:28.454498,((63:6.746951,(61:6.599499,(66:6.551189,65:6.551188):0.048309):0.147452):0.453049,((67:6.461607,(64:5.791859,62:5.791860):0.669747):0.471388,68:6.932994):0.267006):21.254498):16.494980,41:44.949479):2.526538,(((7:4.900000,((6:3.651597,5:3.651597):0.836995,10:4.488593):0.411407):4.479795,4:9.379795):6.887641,((8:3.909830,9:3.909830):9.363568,((2:3.734763,3:3.734763):7.015073,1:10.749835):2.523563):2.994038):31.208580):34.446230);
tree 181 = (((((15:44.709657,((71:24.800000,(70:22.414860,(69:14.088394,72:14.088394):8.326466):2.385140):15.585886,((27:26.991415,((((((38:8.425249,21:8.425249):7.323798,40:15.749048):7.039203,((37:8.699309,34:8.699309):7.094670,(31:13.833959,((36:3.173114,((33:1.596270,35:1.596270):0.362856,32:1.959126):1.213988):1.617266,30:4.790380):9.043579):1.960020):6.994272):0.742650,(((22:10.068055,16:10.068056):4.662458,19:14.730512):6.044753,39:20.775265):2.755636):1.752493,(28:3.156593,29:3.156593):22.126801):1.201517,(((24:2.967273,25:2.967273):14.008511,(23:15.008106,20:15.008106):1.967677):5.378247,18:22.354031):4.130879):0.506505):0.676910,(26:9.502561,17:9.502560):18.165764):12.717562):4.323771):14.853749,((((42:6.090833,44:6.090833):1.995975,43:8.086808):17.395601,82:25.482409):8.417591,((74:15.332910,((75:12.037759,81:12.037758):2.094405,80:14.132163):1.200746):8.140981,((76:13.277909,(78:3.007940,77:3.007940):10.269969):2.103886,79:15.381795):8.092096):10.426109):25.663406):5.136594,(12:25.338014,((13:1.639737,14:1.639737):8.685964,11:10.325701):15.012313):39.361986):9.627807,((((((45:5.453156,(46:4.154126,47:4.154125):1.299031):3.641411,50:9.094568):1.647798,54:10.742365):0.409529,48:11.151894):4.521841,((56:8.083281,49:8.083281):6.762476,(51:6.999444,(53:1.031437,52:1.031437):5.968006):7.846313):0.827978):24.726265,(55:30.317480,(((60:7.162922,59:7.162923):1.895736,58:9.058659):1.143424,57:10.202083):20.115397):10.082520):33.927807):6.723740,(((((((61:6.560853,63:6.560854):0.142473,65:6.703325):0.091894,66:6.795219):0.404780,(68:6.770028,(67:6.427419,(62:5.220670,64:5.220670):1.206749):0.342609):0.429972):22.184250,73:29.384250):16.857801,41:46.242051):3.490293,((4:10.454160,((6:3.861933,(5:3.070832,10:3.070832):0.791100):1.038067,7:4.900000):5.554159):7.001271,((8:3.273301,9:3.273301):11.398122,((2:4.010090,3:4.010090):7.589910,1:11.600000):3.071423):2.784006):32.276914):31.319202);
tree 182 = (((((15:44.466284,((71:24.800000,(70:22.370355,(69:14.043189,72:14.043190):8.327165):2.429645):15.343148,((27:26.690901,((((((38:9.438753,21:9.438753):5.635788,40:15.074541):7.439376,((37:8.988271,34:8.988271):6.519986,(31:13.655428,((36:3.062722,((33:1.494890,35:1.494890):0.371145,32:1.866035):1.196687):1.581848,30:4.644570):9.010857):1.852829):7.005660):0.763914,(((22:9.985074,16:9.985074):4.093879,19:14.078953):6.377977,39:20.456930):2.820900):1.601470,(28:2.625916,29:2.625916):22.253384):1.286936,(((24:2.897029,25:2.897030):14.086880,(23:15.002457,20:15.002457):1.981452):5.248384,18:22.232293):3.933943):0.524665):0.683171,(26:9.413268,17:9.413269):17.960803):12.769076):4.323136):14.954020,((((42:5.974619,44:5.974619):2.203259,43:8.177878):17.278979,82:25.456856):8.443144,((74:15.624411,((75:12.041764,81:12.041765):2.125786,80:14.167550):1.456860):7.241940,((76:13.149095,(78:2.984928,77:2.984928):10.164167):2.071700,79:15.220796):7.645555):11.033649):25.520304):5.279696,(12:24.841568,((13:1.630727,14:1.630727):8.198346,11:9.829072):15.012496):39.858432):9.472231,((((((45:4.924569,(46:4.041966,47:4.041965):0.882603):3.430495,50:8.355063):1.817253,54:10.172317):0.321395,48:10.493711):4.563695,((56:8.068360,49:8.068360):6.100164,(51:6.769469,(53:0.875380,52:0.875380):5.894089):7.399055):0.888883):25.342594,(55:30.250337,(((60:7.574655,59:7.574655):2.069868,58:9.644524):1.035345,57:10.679869):19.570469):10.149662):33.772231):6.657237,(((((((61:6.584280,63:6.584280):0.097179,65:6.681458):0.125483,66:6.806942):0.393058,(68:6.768387,(67:6.423221,(62:5.213922,64:5.213922):1.209299):0.345166):0.431613):21.644913,73:28.844913):16.298941,41:45.143854):3.101092,((4:10.160349,((6:3.979418,(5:3.153217,10:3.153217):0.826201):0.920582,7:4.900000):5.260349):6.566066,((8:3.195533,9:3.195533):10.572548,((2:2.971797,3:2.971796):8.628204,1:11.600000):2.168081):2.958334):31.518532):32.584521);
tree 183 = ((((((82:24.365864,((44:6.246271,42:6.246271):2.415803,43:8.662075):15.703790):9.534136,((74:15.632919,(80:14.227522,(75:12.183636,81:12.183637):2.043886):1.405397):7.405133,((76:12.535334,(78:3.073495,77:3.073495):9.461839):2.459387,79:14.994721):8.043330):10.861948):21.183616,((((17:9.531568,26:9.531568):18.147273,(27:27.300815,((((((31:13.112989,(((32:1.952801,(35:1.769153,33:1.769153):0.183648):0.852425,36:2.805226):1.241936,30:4.047163):9.065827):1.612141,(37:9.006989,34:9.006989):5.718141):8.736188,(39:21.610828,((22:9.360313,16:9.360312):5.552410,19:14.912723):6.698105):1.850489):0.215153,(40:16.072974,(38:8.230077,21:8.230077):7.842897):7.603497):1.800822,(28:3.560049,29:3.560049):21.917244):1.104480,((((25:2.737118,24:2.737118):11.240841,23:13.977959):2.773640,20:16.751599):3.835285,18:20.586884):5.994889):0.719041):0.378027):12.169162,(71:24.800000,(70:22.703262,(72:14.044813,69:14.044813):8.658449):2.096738):15.048002):4.609887,15:44.457890):10.625726):9.616384,(((13:1.708888,14:1.708888):8.663451,11:10.372340):13.417014,12:23.789354):40.910646):10.270205,((55:28.946997,((58:7.613815,(60:6.247891,59:6.247891):1.365923):1.303791,57:8.917606):20.029391):11.453003,((56:7.971578,49:7.971578):6.594081,((51:5.367131,(53:1.073272,52:1.073272):4.293859):8.448296,(48:10.110469,((50:7.258068,54:7.258068):1.573015,(46:4.300905,(47:3.860652,45:3.860653):0.440251):4.530178):1.279387):3.704957):0.750233):25.834341):34.570205):5.327369,(((((66:6.934008,(65:6.780961,(63:6.690984,61:6.690983):0.089977):0.153048):0.265992,(68:6.927054,((64:5.578171,62:5.578171):1.122800,67:6.700971):0.226083):0.272946):20.806727,73:28.006728):18.745004,41:46.751730):1.615315,((4:10.044345,(7:4.900000,(6:3.779410,(5:3.209953,10:3.209953):0.569457):1.120590):5.144346):6.445342,((9:3.351680,8:3.351680):10.406044,((2:4.239676,3:4.239676):7.360323,1:11.600000):2.157725):2.731962):31.877358):31.930530);
tree 184 = (((((15:46.028520,((71:24.800000,(70:22.617679,(69:14.077328,72:14.077328):8.540351):2.182320):16.939901,((27:27.218151,((((((38:9.572412,21:9.572412):5.808291,40:15.380702):7.800966,((37:8.555924,34:8.555924):7.471457,(31:13.668690,((36:3.194660,((33:1.552068,35:1.552067):0.380156,32:1.932224):1.262437):1.872697,30:5.067358):8.601332):2.358692):7.154287):0.562223,(((22:10.221214,16:10.221214):4.410654,19:14.631868):6.517156,39:21.149024):2.594867):1.636235,(28:4.010013,29:4.010013):21.370114):1.265111,(((24:2.895855,25:2.895855):14.124769,(23:15.037436,20:15.037436):1.983188):5.304146,18:22.324770):4.320468):0.572913):1.178550,(26:10.077769,17:10.077769):18.318932):13.343200):4.288618):11.865173,((((42:6.043726,44:6.043726):2.184055,43:8.227782):17.268791,82:25.496572):8.403428,((74:15.585259,((75:12.047060,81:12.047061):2.056337,80:14.103398):1.481862):8.007693,((76:13.124920,(78:2.981151,77:2.981151):10.143770):1.992421,79:15.117342):8.475611):10.307048):23.993692):6.806308,(12:25.331855,((13:1.645260,14:1.645260):8.365075,11:10.010334):15.321520):39.368145):9.607695,((((((45:4.798039,(46:4.164620,47:4.164620):0.633420):3.676611,50:8.474649):1.721420,54:10.196070):0.221957,48:10.418027):4.283846,((56:8.692168,49:8.692168):5.625163,(51:6.694918,(53:0.909074,52:0.909074):5.785845):7.622413):0.384542):25.698127,(55:29.286284,(((60:6.148939,59:6.148939):1.097638,58:7.246577):1.779538,57:9.026115):20.260168):11.113717):33.907695):6.706902,(((((((61:6.481669,63:6.481669):0.149776,65:6.631444):0.195994,66:6.827439):0.372561,(68:6.797680,(67:6.466041,(62:5.293197,64:5.293197):1.172845):0.331638):0.402320):21.633040,73:28.833039):17.091457,41:45.924498):1.814346,((4:11.085645,((6:3.982781,(5:3.161311,10:3.161311):0.821470):0.917218,7:4.900000):6.185645):5.709523,((8:3.500913,9:3.500913):10.093675,((2:5.032179,3:5.032179):6.567821,1:11.600000):1.994588):3.200580):30.943675):33.275753);
tree 185 = ((((((82:25.923362,((44:6.237543,42:6.237543):2.487045,43:8.724588):17.198773):7.976638,((74:15.531029,(80:14.193120,(75:12.006311,81:12.006311):2.186809):1.337909):7.189008,((76:12.369141,(78:3.023308,77:3.023308):9.345834):2.537639,79:14.906780):7.813256):11.179963):23.347295,((((17:9.719542,26:9.719542):18.581477,(27:27.210601,((((((31:13.797245,(((32:1.982851,(35:1.590149,33:1.590150):0.392702):0.880520,36:2.863372):1.280732,30:4.144104):9.653142):1.301265,(37:9.221191,34:9.221191):5.877319):8.623111,(40:16.507845,(38:9.553343,21:9.553343):6.954502):7.213776):0.372961,(39:22.139735,((22:9.843855,16:9.843855):4.600912,19:14.444766):7.694968):1.954847):1.794686,(28:3.621095,29:3.621095):22.268173):1.079433,(((23:14.197152,20:14.197152):2.697710,(25:2.920317,24:2.920317):13.974546):3.663660,18:20.558523):6.410178):0.241900):1.090417):12.320691,(71:24.800000,(70:22.629688,(72:13.566285,69:13.566284):9.063403):2.170312):15.821709):4.756608,15:45.378318):11.868978):7.452705,(((13:1.739207,14:1.739207):8.744560,11:10.483767):13.255856,12:23.739623):40.960377):9.666782,((55:29.395479,((58:7.849567,(60:6.448728,59:6.448728):1.400839):1.788656,57:9.638223):19.757256):11.004522,((48:10.935135,((50:7.943173,54:7.943173):1.579211,(46:4.409646,(47:3.932381,45:3.932381):0.477265):5.112737):1.412751):4.270354,((56:8.748200,49:8.748200):6.286070,(51:5.784994,(53:0.843590,52:0.843590):4.941405):9.249276):0.171219):25.194511):33.966782):5.548573,(((((66:6.915727,(65:6.639220,(63:6.574713,61:6.574713):0.064508):0.276506):0.284273,(68:6.840153,((64:5.764108,62:5.764109):0.859018,67:6.623126):0.217027):0.359847):20.706368,73:27.906367):19.385853,41:47.292220):1.174344,((4:10.064361,(7:4.900000,(6:3.781355,(5:3.238713,10:3.238713):0.542642):1.118645):5.164361):6.910097,((9:3.553393,8:3.553393):10.547572,((2:4.471274,3:4.471275):7.128726,1:11.600000):2.500964):2.873494):31.492106):31.448792);
tree 186 = ((((12:25.387290,((13:1.515060,14:1.515060):8.650909,11:10.165970):15.221320):39.312710,(((((26:9.398918,17:9.398918):18.081304,((((29:3.736798,28:3.736798):21.582968,((((37:9.001523,34:9.001523):6.504365,(((36:2.899057,((35:1.433358,33:1.433357):0.453114,32:1.886471):1.012586):1.655109,30:4.554166):9.278012,31:13.832178):1.673710):7.490359,(40:13.788319,(38:7.609617,21:7.609617):6.178702):9.207928):0.498307,(39:20.356014,(19:14.328417,(16:8.953795,22:8.953795):5.374622):6.027597):3.138540):1.825212):0.984061,((20:17.284904,((24:2.902516,25:2.902516):11.513525,23:14.416041):2.868863):3.604275,18:20.889179):5.414648):0.440724,27:26.744551):0.735671):11.917849,(71:24.800000,(70:21.546105,(72:12.948249,69:12.948250):8.597854):3.253896):14.598072):4.166943,15:43.565015):11.625921,(((((77:2.907482,78:2.907482):9.897511,76:12.804993):2.674196,79:15.479189):7.987252,(74:15.539768,(80:13.924821,(81:12.116752,75:12.116754):1.808068):1.614947):7.926673):10.433559,(82:25.314231,((42:6.578911,44:6.578911):2.134823,43:8.713735):16.600497):8.585769):21.290936):9.509064):9.497357,((((58:9.490972,(60:7.431734,59:7.431735):2.059237):0.961539,57:10.452511):16.176879,55:26.629390):13.770610,((51:6.124920,(53:1.073073,52:1.073073):5.051846):9.851332,((49:8.980774,56:8.980774):5.148940,(54:11.736656,(48:9.107478,(50:7.811587,((47:3.487362,46:3.487362):0.558950,45:4.046312):3.765275):1.295891):2.629178):2.393058):1.846538):24.423749):33.797357):8.612673,(((73:26.877363,((63:6.760754,(61:6.412365,(66:6.104829,65:6.104831):0.307535):0.348389):0.439246,((67:6.584067,(64:6.050421,62:6.050421):0.533646):0.283397,68:6.867463):0.332537):19.677363):18.061732,41:44.939094):2.244613,(((7:4.900000,((6:3.432885,5:3.432885):0.946457,10:4.379342):0.520658):5.241275,4:10.141275):5.792116,((8:3.169365,9:3.169365):10.430635,((2:2.921731,3:2.921731):8.049176,1:10.970906):2.629094):2.333391):31.250317):35.626323);
tree 187 = ((((((82:24.541252,((44:6.103391,42:6.103391):2.303978,43:8.407369):16.133883):9.358748,((74:15.018324,(80:14.158283,(75:11.998839,81:11.998839):2.159443):0.860041):7.984876,((76:12.324707,(78:2.832632,77:2.832632):9.492075):2.516630,79:14.841337):8.161863):10.896799):21.582403,((((17:9.559477,26:9.559478):18.227505,(27:26.741796,((((((31:14.045121,(((32:1.925857,(35:1.536606,33:1.536606):0.389251):0.890306,36:2.816162):1.301960,30:4.118123):9.926998):1.103926,(37:9.193553,34:9.193553):5.955494):8.140449,(40:15.735512,(38:9.144048,21:9.144048):6.591463):7.553984):0.367264,(39:21.712248,((22:9.633483,16:9.633483):4.498259,19:14.131742):7.580505):1.944512):1.767452,(28:3.543865,29:3.543865):21.880346):1.079404,(((23:14.321115,20:14.321115):2.312605,(25:2.731643,24:2.731643):13.902076):3.907831,18:20.541550):5.962064):0.238182):1.045186):11.932732,(71:24.800000,(70:22.784138,(72:14.328874,69:14.328875):8.455263):2.015863):14.919715):4.513112,15:44.232827):11.249576):9.217597,(((13:1.680155,14:1.680155):8.357190,11:10.037345):13.762919,12:23.800263):40.899737):9.245840,((((58:7.460893,(60:6.169089,59:6.169090):1.291803):1.498056,57:8.958949):19.782187,55:28.741137):11.658863,(((48:10.476525,((50:7.437920,54:7.437920):1.136084,(46:4.235226,(47:3.943744,45:3.943745):0.291481):4.338778):1.902520):4.147058,(56:7.186041,49:7.186041):7.437542):0.350304,(51:5.868994,(53:0.802642,52:0.802642):5.066352):9.104892):25.426113):33.545840):5.441674,(((((66:6.699458,(65:6.529177,(63:6.471636,61:6.471636):0.057540):0.170282):0.500542,(68:6.901595,((64:5.604346,62:5.604347):1.076664,67:6.681011):0.220584):0.298405):20.210691,73:27.410692):19.265671,41:46.676360):1.133308,((4:10.400637,(7:4.900000,(6:3.994271,(5:3.579481,10:3.579481):0.414789):0.905730):5.500637):6.713110,((9:3.436661,8:3.436661):10.695482,((2:4.156298,3:4.156298):7.444983,1:11.601279):2.530864):2.981604):30.695922):31.577844);
tree 188 = (((((15:45.341642,((71:24.800000,(70:22.638873,(69:13.427801,72:13.427801):9.211071):2.161128):15.229632,((27:26.764646,(((((37:8.715457,34:8.715457):6.787800,(31:13.145727,((36:3.047435,((33:1.240097,35:1.240097):0.409298,32:1.649394):1.398040):1.611584,30:4.659019):8.486707):2.357530):7.642892,(((38:8.347981,21:8.347981):7.078070,40:15.426051):7.395218,(((22:9.899877,16:9.899876):4.097284,19:13.997161):6.764621,39:20.761781):2.059488):0.324880):1.699255,(28:3.014832,29:3.014832):21.830572):1.338986,(((24:3.056303,25:3.056303):13.855240,(23:14.934935,20:14.934935):1.976608):5.254335,18:22.165878):4.018512):0.580256):0.826091,(26:9.820695,17:9.820695):17.770042):12.438895):5.312010):11.764514,((((42:6.300403,44:6.300403):1.994893,43:8.295296):16.325876,82:24.621173):9.278827,((74:15.373950,((75:12.024996,81:12.024995):1.963588,80:13.988584):1.385366):7.850606,((76:13.046112,(78:2.958579,77:2.958579):10.087534):2.176886,79:15.222999):8.001556):10.675444):23.206156):7.593844,(12:25.056288,((13:1.596580,14:1.596580):8.624430,11:10.221010):14.835277):39.643712):9.490367,(((51:5.675149,(53:1.010834,52:1.010834):4.664314):9.810097,((56:9.276247,49:9.276247):5.290536,((((45:4.649378,(46:3.837306,47:3.837307):0.812072):3.911241,50:8.560620):1.508783,54:10.069403):0.378885,48:10.448288):4.118495):0.918463):24.914754,(55:28.733838,(((60:6.755087,59:6.755087):1.188667,58:7.943754):1.831115,57:9.774869):18.958969):11.666163):33.790367):6.808803,(((((((61:6.641293,63:6.641292):0.150765,65:6.792056):0.056552,66:6.848609):0.351392,(68:6.781326,(67:6.432666,(62:5.637035,64:5.637035):0.795632):0.348659):0.418674):21.216686,73:28.416686):16.384947,41:44.801632):1.078714,((4:10.657630,((6:3.981323,(5:3.435398,10:3.435398):0.545926):0.918676,7:4.900000):5.757630):6.003531,((8:2.989978,9:2.989979):10.737597,((2:4.651370,3:4.651371):6.948629,1:11.600000):2.127577):2.933585):29.219186):35.118824);
tree 189 = ((((12:25.980248,((13:1.470907,14:1.470907):8.916579,11:10.387487):15.592762):38.719752,(((((26:9.405049,17:9.405049):17.928896,((((29:3.677357,28:3.677357):21.487085,((((37:9.076904,34:9.076904):6.404144,(((36:2.759743,((35:1.494879,33:1.494879):0.394567,32:1.889446):0.870297):1.684416,30:4.444159):9.492691,31:13.936850):1.544198):7.504886,(40:14.302831,(38:7.828313,21:7.828313):6.474519):8.683102):0.338401,(39:20.427633,(19:14.646228,(16:8.948094,22:8.948094):5.698133):5.781405):2.896702):1.840107):1.013913,(((24:2.618787,25:2.618786):14.517190,(20:14.699657,23:14.699657):2.436320):3.888693,18:21.024670):5.153685):0.435325,27:26.613681):0.720264):11.859024,(71:24.800000,(70:22.700262,(72:14.094920,69:14.094919):8.605343):2.099738):14.392969):4.319957,15:43.512926):11.764948,(((((77:2.818052,78:2.818052):9.969347,76:12.787399):2.710866,79:15.498265):7.897558,(74:15.601358,(80:13.939917,(81:12.070883,75:12.070883):1.869034):1.661441):7.794465):10.504177,(82:25.440008,((42:6.518699,44:6.518699):2.461182,43:8.979881):16.460126):8.459992):21.377874):9.422126):9.393620,((((57:8.908785,(60:6.926473,59:6.926473):1.982313):0.310789,58:9.219574):17.617252,55:26.836826):13.563174,((54:10.608543,(48:8.658386,(50:7.492794,((47:3.790658,46:3.790658):0.602983,45:4.393641):3.099153):1.165592):1.950157):6.427954,((49:9.317204,56:9.317204):7.333768,(51:6.698433,(53:0.937779,52:0.937779):5.760654):9.952539):0.385526):23.363502):33.693620):8.436123,(((73:27.241938,((63:6.735550,(61:6.435085,(66:6.094086,65:6.094087):0.340998):0.300466):0.464449,((67:6.608837,(64:6.094300,62:6.094300):0.514537):0.296275,68:6.905112):0.294888):20.041938):19.706678,41:46.948615):2.585599,(((7:4.900000,((6:3.393797,5:3.393797):1.081884,10:4.475682):0.424318):5.870636,4:10.770636):5.537242,((8:2.738669,9:2.738669):10.861331,((2:3.407981,3:3.407980):7.600107,1:11.008088):2.591912):2.707878):33.226337):32.995528);
tree 190 = ((((((56:7.903911,49:7.903911):5.332525,(((50:6.913278,((46:3.528859,47:3.528859):0.588701,45:4.117560):2.795718):1.976986,54:8.890264):1.600938,48:10.491202):2.745234):1.028864,(51:6.040376,(53:0.850378,52:0.850378):5.189999):8.224924):26.134700,(((58:9.049288,(60:7.773751,59:7.773751):1.275537):1.735958,57:10.785246):18.518492,55:29.303739):11.096262):31.881036,(((15:43.239834,(((70:22.862772,(72:14.372531,69:14.372531):8.490242):1.937228,71:24.800000):14.333026,((27:26.873655,(((29:2.752674,28:2.752674):22.479237,((((31:14.224482,(30:4.400059,(36:2.859708,(32:2.028814,(33:1.829287,35:1.829287):0.199527):0.830894):1.540351):9.824423):2.051864,(37:9.288162,34:9.288162):6.988184):6.482713,(40:16.269382,(38:8.521820,21:8.521820):7.747562):6.489678):0.529594,(((22:9.766401,16:9.766402):4.765976,19:14.532378):6.065194,39:20.597572):2.691081):1.943258):0.910664,((20:17.219511,(23:15.354679,(24:2.859224,25:2.859224):12.495455):1.864832):3.321422,18:20.540933):5.601642):0.731080):0.614523,(17:9.676189,26:9.676189):17.811989):11.644848):4.106808):13.395486,(((43:8.279392,(44:5.714479,42:5.714479):2.564912):15.971198,82:24.250589):9.649411,((((75:11.965986,81:11.965985):2.104796,80:14.070781):1.402019,74:15.472800):6.924881,((76:12.380752,(77:2.609335,78:2.609335):9.771418):2.553985,79:14.934738):7.462943):11.502319):22.735320):8.064680,(((14:1.548701,13:1.548701):8.776029,11:10.324730):14.412091,12:24.736821):39.963179):7.581036):6.733902,((41:43.324487,(73:27.862674,((66:6.963480,(65:6.606161,(61:6.533771,63:6.533771):0.072389):0.357319):0.236520,(68:6.943627,((64:5.395872,62:5.395872):1.014721,67:6.410593):0.533034):0.256373):20.662674):15.461813):2.708358,((4:10.480173,((6:3.940725,(10:3.265369,5:3.265369):0.675356):0.959275,7:4.900000):5.580173):5.356386,((8:2.947707,9:2.947706):10.597559,((2:3.113000,3:3.113000):8.487000,1:11.600001):1.945265):2.291294):30.196286):32.982092);
tree 191 = ((((((82:24.600436,((44:6.246384,42:6.246385):2.130675,43:8.377059):16.223377):9.299564,((74:15.039689,(80:14.176169,(75:12.002300,81:12.002300):2.173868):0.863520):7.591703,((76:12.450792,(78:2.861240,77:2.861240):9.589552):2.419176,79:14.869969):7.761422):11.268609):22.352687,((((17:9.385084,26:9.385083):18.626857,(27:27.069764,((((((31:14.077938,(((32:1.861260,(35:1.508130,33:1.508130):0.353129):0.850055,36:2.711315):1.639426,30:4.350741):9.727196):1.487523,(37:9.405942,34:9.405942):6.159518):7.895395,(40:16.462332,(38:9.696493,21:9.696493):6.765839):6.998524):0.225921,(39:20.916430,((22:10.050982,16:10.050983):3.894364,19:13.945346):6.971084):2.770346):2.123011,(28:2.839520,29:2.839520):22.970267):0.920025,(((23:14.349841,20:14.349841):2.020309,(25:2.925042,24:2.925043):13.445107):4.603528,18:20.973677):5.756134):0.339952):0.942176):11.306608,(71:24.800000,(70:22.767658,(72:14.188926,69:14.188926):8.578732):2.032342):14.518548):5.097853,15:44.416401):11.836286):8.447313,(((13:1.379860,14:1.379860):8.548529,11:9.928390):13.904632,12:23.833023):40.866978):8.489175,((((58:8.231144,(60:6.927075,59:6.927075):1.304068):0.973228,57:9.204372):20.729590,55:29.933962):10.466038,((51:6.184012,(53:0.888572,52:0.888572):5.295440):9.625123,((56:6.340750,49:6.340750):6.890302,(48:10.140106,((50:7.890945,54:7.890945):1.247103,(46:4.005674,(47:3.381245,45:3.381245):0.624429):5.132374):1.002058):3.090946):2.578082):24.590866):32.789175):6.454083,(((((66:6.922303,(65:6.749344,(63:6.691438,61:6.691438):0.057906):0.172958):0.277697,(68:6.870234,((64:5.411993,62:5.411993):1.175478,67:6.587471):0.282764):0.329766):20.252305,73:27.452304):17.438056,41:44.890361):1.945285,((4:10.647291,(7:4.900000,(6:3.883970,(5:3.402350,10:3.402350):0.481621):1.016030):5.747292):6.559774,((9:3.516067,8:3.516067):10.753482,((2:4.293029,3:4.293029):7.724870,1:12.017900):2.251650):2.937517):29.628581):32.807612);
tree 192 = ((((((82:24.603997,((44:6.236955,42:6.236955):2.112682,43:8.349636):16.254361):9.296003,((74:15.129564,(80:14.185351,(75:12.005004,81:12.005004):2.180347):0.944213):7.484455,((76:12.408120,(78:2.858915,77:2.858915):9.549206):2.450499,79:14.858619):7.755399):11.285981):22.041768,((((17:9.422351,26:9.422350):18.781280,(27:27.261435,((((((31:14.046963,(((32:1.857932,(35:1.511892,33:1.511892):0.346040):0.974464,36:2.832396):1.619234,30:4.451630):9.595334):1.498072,(37:9.398302,34:9.398302):6.146734):7.620428,(40:15.544673,(38:8.699023,21:8.699023):6.845650):7.620791):0.232104,(39:21.255395,((22:10.394316,16:10.394317):4.016475,19:14.410791):6.844604):2.142173):2.125276,(28:3.499731,29:3.499731):22.023114):1.405560,(((23:14.360155,20:14.360155):2.016550,(25:2.923292,24:2.923292):13.453412):4.643444,18:21.020149):5.908256):0.333030):0.942196):11.546492,(71:24.800000,(70:22.802487,(72:14.352635,69:14.352635):8.449852):1.997513):14.950123):4.063482,15:43.813605):12.128163):8.758232,(((13:1.516990,14:1.516990):8.626522,11:10.143511):13.776062,12:23.919573):40.780426):8.124433,((((58:8.209675,(60:6.683945,59:6.683945):1.525730):0.856474,57:9.066149):20.193332,55:29.259480):11.140520,((51:6.195643,(53:0.937037,52:0.937037):5.258606):9.548756,((56:6.368920,49:6.368920):6.356030,(48:9.605672,((50:8.187636,54:8.187635):0.771647,(46:4.214445,(47:3.332495,45:3.332495):0.881950):4.744837):0.646390):3.119278):3.019448):24.655602):32.424433):8.269637,(((((66:6.876566,(65:6.687109,(63:6.641301,61:6.641301):0.045807):0.189457):0.323434,(68:6.870620,((64:5.415707,62:5.415707):1.173180,67:6.588887):0.281733):0.329380):20.583085,73:27.783085):17.218336,41:45.001421):1.903727,((4:10.530516,(7:4.900000,(6:3.893279,(5:3.378861,10:3.378861):0.514418):1.006722):5.630516):6.415400,((9:3.281190,8:3.281191):10.625558,((2:3.932444,3:3.932444):7.782693,1:11.715137):2.191611):3.039168):29.959233):34.188920);
tree 193 = ((((((82:24.586091,((44:6.210534,42:6.210534):2.059793,43:8.270327):16.315764):9.313909,((74:15.115422,(80:14.154285,(75:11.997351,81:11.997352):2.156934):0.961137):7.845550,((76:11.993316,(78:2.645932,77:2.645932):9.347384):3.302259,79:15.295575):7.665396):10.939028):22.983534,((((17:9.437065,26:9.437065):18.887743,(27:27.366268,((((((31:14.141605,(((32:1.895360,(35:1.566951,33:1.566951):0.328409):0.956002,36:2.851362):1.644121,30:4.495484):9.646121):1.516799,(37:9.449050,34:9.449050):6.209353):7.896364,(40:14.623256,(38:8.390774,21:8.390774):6.232482):8.931511):0.384899,(39:21.396500,((22:9.914552,16:9.914553):4.492009,19:14.406562):6.989938):2.543166):1.666150,(28:3.620184,29:3.620184):21.985632):1.390776,(((23:14.438044,20:14.438044):2.053831,(25:2.698106,24:2.698106):13.793769):4.358178,18:20.850053):6.146538):0.369676):0.958541):11.816010,(71:24.800000,(70:22.746210,(72:14.761340,69:14.761341):7.984869):2.053791):15.340819):4.290120,15:44.430939):12.452595):7.816466,(((13:1.577540,14:1.577540):8.498038,11:10.075579):13.816638,12:23.892216):40.807783):8.098229,((((58:7.637120,(60:6.553912,59:6.553912):1.083208):1.748813,57:9.385933):18.177421,55:27.563354):12.836646,((51:5.980749,(53:0.888191,52:0.888191):5.092558):9.932465,((56:6.459054,49:6.459054):6.536566,(48:9.610240,((54:8.220521,50:8.220520):0.766323,(46:4.148590,(47:3.245323,45:3.245324):0.903266):4.838255):0.623396):3.385381):2.917594):24.486786):32.398229):8.262676,(((((66:6.883307,(65:6.746474,(63:6.700860,61:6.700860):0.045615):0.136833):0.316693,(68:6.865118,((64:5.798804,62:5.798804):0.787201,67:6.586004):0.279113):0.334882):21.349716,73:28.549716):15.961966,41:44.511684):1.960437,((4:10.484163,(7:4.900000,(6:3.817526,(5:3.306111,10:3.306111):0.511415):1.082474):5.584163):6.352450,((9:3.456534,8:3.456534):10.333846,((2:3.321148,3:3.321148):8.278852,1:11.600000):2.190379):3.046234):29.635506):34.588785);
tree 194 = ((((((82:24.604031,((44:5.945620,42:5.945619):2.266017,43:8.211637):16.392394):9.295969,((74:15.100706,(80:14.146738,(75:11.998437,81:11.998438):2.148300):0.953968):8.263207,((76:12.084924,(78:2.668327,77:2.668327):9.416596):3.370930,79:15.455853):7.908061):10.536087):24.935692,((((17:9.694291,26:9.694291):18.785833,(27:27.523781,((((((31:14.296740,(((32:1.828538,(35:1.583897,33:1.583897):0.244640):0.942911,36:2.771449):1.719225,30:4.490674):9.806066):1.538629,(37:9.542487,34:9.542487):6.292882):7.864535,(40:14.706831,(38:7.686619,21:7.686619):7.020212):8.993074):0.382969,(39:21.526991,((22:9.966848,16:9.966849):4.526553,19:14.493403):7.033589):2.555882):1.655207,(28:3.644004,29:3.644004):22.094076):1.378408,(((23:14.475082,20:14.475082):2.053145,(25:2.753701,24:2.753700):13.774526):4.342876,18:20.871103):6.245385):0.407293):0.956342):12.016061,(71:24.800000,(70:22.725764,(72:14.781593,69:14.781592):7.944172):2.074236):15.696185):4.427740,15:44.923924):13.911768):5.864308,(((13:1.711412,14:1.711412):8.547263,11:10.258675):13.739041,12:23.997716):40.702284):8.199733,((((58:8.488166,(60:7.199359,59:7.199359):1.288807):1.636807,57:10.124972):20.346942,55:30.471915):9.928085,((51:5.858203,(53:0.740164,52:0.740164):5.118039):9.411588,((56:6.999207,49:6.999207):6.234701,(48:9.552588,((54:8.057413,50:8.057413):0.751894,(46:3.960772,(47:3.674555,45:3.674555):0.286217):4.848536):0.743282):3.681320):2.035882):25.130210):32.499733):8.312707,(((((66:6.883134,(65:6.748035,(63:6.708890,61:6.708889):0.039145):0.135100):0.316866,(68:6.860301,((64:5.792798,62:5.792798):0.782802,67:6.575600):0.284701):0.339699):21.498822,73:28.698822):15.608141,41:44.306963):2.001732,((4:10.255075,(7:4.900000,(6:3.839645,(5:3.300724,10:3.300724):0.538921):1.060354):5.355075):5.899749,((9:3.234223,8:3.234223):10.675941,((2:3.332431,3:3.332431):8.267570,1:11.600000):2.310165):2.244659):30.153870):34.903746);
tree 195 = ((((((56:7.681989,49:7.681989):5.260525,((53:0.750721,52:0.750721):4.134805,51:4.885526):8.056989):2.063166,(((50:7.866181,((46:3.489796,47:3.489796):0.949302,45:4.439097):3.427084):1.528445,54:9.394626):0.973868,48:10.368494):4.637186):25.394320,(((58:8.239728,(60:7.211631,59:7.211631):1.028098):1.621963,57:9.861691):16.236637,55:26.098328):14.301672):32.082092,(((15:43.455546,(((70:22.853963,(72:14.591519,69:14.591520):8.262443):1.946038,71:24.800000):14.320380,((27:26.515681,(((29:3.347143,28:3.347143):21.533856,((((31:13.820552,(30:4.344770,(36:2.819676,(32:1.877634,(33:1.530214,35:1.530214):0.347420):0.942042):1.525094):9.475782):1.649412,(37:9.454666,34:9.454666):6.015298):6.778215,(40:14.985525,(38:9.097155,21:9.097155):5.888370):7.262654):0.755241,(((22:9.311913,16:9.311913):4.525561,19:13.837473):6.321837,39:20.159311):2.844109):1.877579):0.824818,((20:17.291878,((24:2.911677,25:2.911678):12.470481,23:15.382159):1.909719):3.185553,18:20.477431):5.228386):0.809864):0.628262,(17:9.622102,26:9.622102):17.521842):11.976436):4.335166):14.426919,(((43:8.200672,(44:5.851683,42:5.851683):2.348989):16.791643,82:24.992315):8.907685,((((75:12.045204,81:12.045203):2.082575,80:14.127778):1.193112,74:15.320890):7.758254,((76:12.569823,(77:3.195058,78:3.195058):9.374765):2.369175,79:14.938999):8.140146):10.820855):23.982464):6.817536,(((14:1.590939,13:1.590939):9.129676,11:10.720615):15.331929,12:26.052544):38.647456):7.782092):6.813260,((41:43.645207,(73:27.493931,(((65:6.685338,(61:6.626102,63:6.626102):0.059236):0.096084,66:6.781422):0.418578,(68:6.933845,((64:5.563936,62:5.563937):1.092576,67:6.656513):0.277333):0.266155):20.293932):16.151276):2.678221,((4:11.355839,((6:3.948359,(10:3.251071,5:3.251071):0.697288):0.951641,7:4.900000):6.455840):5.249924,((8:3.097810,9:3.097810):11.138086,((2:3.486028,3:3.486028):8.113972,1:11.600000):2.635895):2.369869):29.717665):32.971924);
tree 196 = (((((15:45.371511,((71:24.800000,(70:22.781481,(69:13.622308,72:13.622309):9.159172):2.018519):15.385317,((27:26.963529,((((((37:8.298124,34:8.298124):7.086816,(31:13.759212,((36:3.024283,((35:1.630452,33:1.630452):0.312414,32:1.942866):1.081417):1.599829,30:4.624112):9.135100):1.625727):7.999367,((38:8.344173,21:8.344173):8.026034,40:16.370207):7.014100):0.309799,(((22:9.642816,16:9.642816):5.373950,19:15.016767):6.217533,39:21.234300):2.459806):1.558703,(28:2.866123,29:2.866123):22.386687):1.029150,((20:17.745930,(23:14.794377,(24:3.103792,25:3.103792):11.690586):2.951553):3.213625,18:20.959555):5.322404):0.681570):0.845245,(26:9.875056,17:9.875056):17.933718):12.376542):5.186194):12.934740,((((42:6.505593,44:6.505593):2.125423,43:8.631016):15.877226,82:24.508241):9.391759,((74:15.254576,((75:12.006913,81:12.006913):1.907686,80:13.914600):1.339977):8.020194,((76:13.105300,(78:3.260294,77:3.260294):9.845007):3.140036,79:16.245336):7.029435):10.625229):24.406251):6.393749,(12:25.113078,((13:1.605510,14:1.605510):8.432001,11:10.037512):15.075566):39.586922):9.769609,(((51:6.394817,(53:0.891842,52:0.891842):5.502976):9.551679,((56:9.290829,49:9.290829):5.210095,((((45:4.714636,(46:4.166577,47:4.166578):0.548059):3.778441,50:8.493078):1.574584,54:10.067662):1.270798,48:11.338460):3.162463):1.445572):24.453504,((((60:8.656956,59:8.656956):1.631775,58:10.288731):1.783587,57:12.072318):19.490633,55:31.562950):8.837050):34.069609):6.736854,(((((63:6.891079,(61:6.805962,(66:6.668838,65:6.668839):0.137123):0.085116):0.308922,(68:6.670461,(67:6.271781,(62:5.526031,64:5.526031):0.745751):0.398680):0.529539):21.429380,73:28.629380):17.220805,41:45.850184):1.131962,((4:11.273829,((6:3.847085,(5:3.415310,10:3.415310):0.431774):1.052916,7:4.900000):6.373829):5.969391,((8:3.274105,9:3.274105):10.645454,((2:3.244953,3:3.244953):8.355046,1:11.600000):2.319560):3.323661):29.738927):34.224316);
tree 197 = ((((((82:24.586257,((44:6.024685,42:6.024685):2.234904,43:8.259590):16.326668):9.313743,((74:15.020435,(80:14.133012,(75:11.995173,81:11.995172):2.137839):0.887424):8.280219,((76:12.158113,(78:3.272717,77:3.272717):8.885397):3.295524,79:15.453638):7.847017):10.599345):24.864664,((((17:9.996733,26:9.996733):18.796920,(27:27.801189,((((((31:14.048598,(((32:1.971797,(35:1.562642,33:1.562641):0.409156):0.931926,36:2.903723):1.370262,30:4.273985):9.774613):1.538440,(37:9.474181,34:9.474181):6.112857):8.153966,(40:14.896682,(38:7.451424,21:7.451424):7.445258):8.844324):0.577533,(39:22.358798,((22:10.192068,16:10.192068):4.527833,19:14.719901):7.638897):1.959740):1.784097,(28:3.629628,29:3.629628):22.473007):1.063502,(((23:14.401156,20:14.401156):2.040578,(25:2.621034,24:2.621033):13.820701):4.759262,18:21.200996):5.965141):0.635052):0.992464):11.787679,(71:24.800000,(70:22.778737,(72:14.939139,69:14.939139):7.839598):2.021263):15.781333):4.354218,15:44.935551):13.829113):5.935336,(((13:1.604515,14:1.604515):8.639271,11:10.243786):14.013754,12:24.257541):40.442460):8.103969,((((58:8.570912,(60:6.999283,59:6.999283):1.571630):1.008583,57:9.579495):18.121814,55:27.701310):12.698690,((51:6.333587,(53:1.050873,52:1.050873):5.282714):9.973921,((56:7.238669,49:7.238669):5.779655,(48:9.600895,((54:7.778181,50:7.778181):0.742140,((46:3.617012,47:3.617012):0.195658,45:3.812670):4.707651):1.080574):3.417429):3.289184):24.092492):32.403969):8.258828,(((((66:6.883520,(65:6.783431,(63:6.693498,61:6.693498):0.089933):0.100089):0.316480,(68:6.936470,((64:5.796357,62:5.796356):0.858778,67:6.655135):0.281335):0.263530):20.518150,73:27.718151):17.053617,41:44.771769):1.929850,((4:10.892817,(7:4.900000,(6:4.105514,(5:3.520719,10:3.520719):0.584795):0.794486):5.992816):5.491894,((9:3.188646,8:3.188646):10.712971,((2:3.174125,3:3.174125):8.425875,1:11.599999):2.301616):2.483094):30.316908):34.361178);
tree 198 = ((((((82:24.592964,((44:6.066599,42:6.066598):2.299974,43:8.366573):16.226391):9.307036,((74:15.316685,(80:14.218249,(75:12.003774,81:12.003774):2.214475):1.098436):7.786268,((76:12.361053,(78:3.274728,77:3.274728):9.086325):3.140153,79:15.501206):7.601746):10.797047):22.631107,((((17:9.958166,26:9.958167):18.731041,(27:27.770600,((((((31:14.062316,(((32:1.960923,(35:1.557435,33:1.557434):0.403488):0.940618,36:2.901541):1.372459,30:4.274000):9.788316):1.377685,(37:9.391087,34:9.391087):6.048914):8.318504,(40:14.936210,(38:7.449956,21:7.449956):7.486254):8.822295):0.556691,(39:22.515470,((22:9.926818,16:9.926819):4.339299,19:14.266118):8.249353):1.799725):1.864350,(28:3.624146,29:3.624146):22.555400):0.989989,(((23:14.365857,20:14.365857):2.038573,(25:2.581173,24:2.581173):13.823257):4.794485,18:21.198915):5.970620):0.601065):0.918608):11.764764,(71:24.800000,(70:22.733418,(72:14.895668,69:14.895669):7.837750):2.066581):15.653972):3.995074,15:44.449046):12.082062):8.168893,(((13:1.597871,14:1.597871):8.624065,11:10.221936):14.005672,12:24.227608):40.472392):8.085287,((((58:8.800441,(60:7.399008,59:7.399008):1.401433):1.890323,57:10.690765):17.254642,55:27.945406):12.454594,((51:6.636430,(53:1.466960,52:1.466960):5.169470):9.173076,((56:6.962832,49:6.962832):5.390903,(48:10.178605,((54:7.709592,50:7.709592):1.368161,((46:3.956313,47:3.956313):0.194257,45:4.150570):4.927182):1.100853):2.175130):3.455771):24.590494):32.385287):8.261545,(((((66:6.862770,(65:6.766008,(63:6.678333,61:6.678333):0.087676):0.096761):0.337230,(68:6.920008,((64:5.636880,62:5.636880):0.977439,67:6.614319):0.305689):0.279992):20.490350,73:27.690350):16.113325,41:43.803675):0.967529,((4:10.295345,(7:4.900000,(6:4.127006,(5:3.544192,10:3.544192):0.582813):0.772995):5.395345):5.599631,((9:3.091802,8:3.091802):10.674527,((2:2.912335,3:2.912334):8.687665,1:11.600000):2.166330):2.128646):28.876229):36.275627);
tree 199 = ((((((82:24.613986,((44:6.144929,42:6.144929):2.406425,43:8.551353):16.062632):9.286014,((74:15.345318,(80:14.232007,(75:12.004654,81:12.004653):2.227355):1.113311):7.269732,((76:12.340254,(78:3.270176,77:3.270176):9.070077):3.156755,79:15.497007):7.118043):11.284950):21.717593,((((17:9.830521,26:9.830521):18.206595,(27:27.113451,((((((31:13.965948,(((32:2.057299,(35:1.662107,33:1.662107):0.395191):0.903826,36:2.961124):1.351089,30:4.312213):9.653736):1.390341,(37:9.563571,34:9.563571):5.792718):7.975584,(40:16.861098,(38:7.252926,21:7.252926):9.608172):6.470774):0.165623,(39:21.542516,((22:10.329255,16:10.329255):3.755137,19:14.084391):7.458124):1.954980):1.900158,(28:3.563611,29:3.563611):21.834043):1.109174,(((23:14.349138,20:14.349138):2.048473,(25:2.578085,24:2.578084):13.819526):4.796852,18:21.194463):5.312364):0.606623):0.923666):11.401200,(71:24.800000,(70:22.793999,(72:14.802164,69:14.802165):7.991835):2.006001):14.638317):3.660332,15:43.098648):12.518945):9.082407,(((13:1.554316,14:1.554316):8.617698,11:10.172014):14.026338,12:24.198352):40.501648):8.058144,((((58:8.604305,(60:7.376380,59:7.376380):1.227925):1.558655,57:10.162959):17.760300,55:27.923259):12.476741,((51:6.289279,(53:1.272729,52:1.272729):5.016550):9.537674,((56:7.126968,49:7.126968):5.234663,(48:10.391514,((54:7.815329,50:7.815329):1.410214,((47:3.969187,45:3.969186):0.203489,46:4.172675):5.052868):1.165972):1.970117):3.465321):24.573047):32.358144):8.250975,(((((66:6.868343,(65:6.771803,(63:6.683824,61:6.683823):0.087980):0.096539):0.331657,(68:6.916594,((64:5.749622,62:5.749622):0.857974,67:6.607595):0.308999):0.283406):21.645214,73:28.845214):15.236064,41:44.081278):0.959663,((4:10.209715,(7:4.900000,(6:4.006012,(5:3.542514,10:3.542514):0.463497):0.893988):5.309715):5.591187,((9:3.077855,8:3.077855):10.721573,((2:2.942637,3:2.942637):8.657363,1:11.600000):2.199429):2.001473):29.240040):35.968177);
tree 200 = ((((((82:24.775592,((44:5.965944,42:5.965944):2.612995,43:8.578939):16.196654):9.124408,((74:15.312213,(80:14.210333,(75:12.001966,81:12.001966):2.208366):1.101881):7.249800,((76:12.334325,(78:3.136641,77:3.136641):9.197684):3.122106,79:15.456431):7.105581):11.337987):21.542630,((((17:9.703833,26:9.703833):18.024081,(27:26.802743,((((((31:13.903398,(((32:2.056078,(35:1.652318,33:1.652318):0.403761):0.914001,36:2.970079):1.383673,30:4.353752):9.549646):1.390816,(37:9.524770,34:9.524770):5.769445):7.979185,(40:16.337543,(38:7.564475,21:7.564475):8.773068):6.935857):0.171014,(39:21.192105,((22:9.720773,16:9.720772):3.858664,19:13.579437):7.612668):2.252309):1.926028,(28:2.510882,29:2.510882):22.859559):0.819723,(((23:14.289635,20:14.289635):2.041281,(25:2.624477,24:2.624478):13.706438):4.793674,18:21.124590):5.065575):0.612579):0.925171):11.469024,(71:24.800000,(70:22.838414,(72:14.618188,69:14.618187):8.220227):1.961586):14.396939):3.663819,15:42.860758):12.581872):9.257370,(((13:1.678032,14:1.678032):8.460665,11:10.138697):14.004692,12:24.143390):40.556610):7.947959,((((58:8.713149,(60:7.089759,59:7.089759):1.623390):0.909504,57:9.622653):21.207077,55:30.829730):9.570270,((51:6.345420,(53:1.016075,52:1.016075):5.329346):9.948712,((56:7.211263,49:7.211263):5.383097,(48:10.133649,((54:7.665496,50:7.665496):1.365478,((47:3.923742,45:3.923741):0.202337,46:4.126079):4.904897):1.102674):2.460711):3.699772):24.105869):32.247959):8.181749,(((((66:6.867001,(65:6.693416,(63:6.632431,61:6.632431):0.060984):0.173585):0.332999,(68:6.926205,((64:5.765713,62:5.765713):0.864482,67:6.630196):0.296009):0.273795):21.792117,73:28.992116):15.244162,41:44.236280):1.058455,((4:10.285590,(7:4.900000,(6:3.947597,(5:3.240682,10:3.240682):0.706915):0.952404):5.385590):5.795365,((9:3.135430,8:3.135431):10.434891,((2:3.461815,3:3.461815):8.138185,1:11.599999):1.970321):2.510635):29.213779):35.534973);
tree 201 = ((((((82:24.781723,((44:6.009891,42:6.009891):2.533625,43:8.543514):16.238206):9.118277,((74:15.360122,(80:14.239912,(75:12.004432,81:12.004432):2.235480):1.120210):7.702836,((76:12.992864,(78:3.230656,77:3.230656):9.762209):2.497501,79:15.490366):7.572592):10.837042):21.696603,((((17:9.717563,26:9.717563):17.993033,(27:26.782972,((((((31:13.657524,(((32:2.058097,(35:1.655823,33:1.655823):0.402274):0.914294,36:2.972390):1.367524,30:4.339915):9.317610):1.310090,(37:8.490214,34:8.490214):6.477400):8.284360,(40:16.639018,(38:7.654254,21:7.654254):8.984764):6.612956):0.184983,(39:20.960087,((22:9.407522,16:9.407521):4.437807,19:13.845328):7.114759):2.476870):1.956652,(28:2.430771,29:2.430771):22.962838):0.795358,(((23:14.340404,(25:2.596204,24:2.596204):11.744200):2.249945,20:16.590349):4.544366,18:21.134715):5.054252):0.594005):0.927624):11.552213,(71:24.800000,(70:22.764332,(72:14.253707,69:14.253706):8.510625):2.035669):14.462809):3.900938,15:43.163746):12.432857):9.103397,(((13:1.657446,14:1.657446):8.116618,11:9.774064):13.957060,12:23.731124):40.968877):8.370161,(((58:9.411149,((60:7.167642,59:7.167642):1.575334,57:8.742977):0.668173):20.473740,55:29.884889):10.515111,((51:6.096262,(53:0.931728,52:0.931728):5.164533):9.779013,((56:7.708072,49:7.708072):6.118118,(48:10.737216,((54:7.933466,50:7.933466):1.528638,((47:3.995962,45:3.995962):0.210416,46:4.206378):5.255726):1.275112):3.088974):2.049085):24.524725):32.670161):8.580232,(((((66:6.853421,(65:6.633521,(63:6.541579,61:6.541579):0.091941):0.219900):0.346579,(68:6.932673,((64:5.862348,62:5.862347):0.783960,67:6.646307):0.286366):0.267327):22.083562,73:29.283562):15.792073,41:45.075636):1.295193,((4:10.492682,(7:4.900000,(6:4.029766,(5:3.303399,10:3.303399):0.726367):0.870234):5.592682):6.257891,((9:3.110037,8:3.110037):10.891299,((2:3.457166,3:3.457166):8.142833,1:11.600000):2.401337):2.749236):29.620256):35.279564);
tree 202 = (((((15:44.635527,((71:24.800000,(70:22.087703,(69:14.070001,72:14.070001):8.017703):2.712296):15.166512,((27:27.295831,((((((22:9.134950,16:9.134950):4.672726,19:13.807675):5.759262,39:19.566938):3.732628,(((38:8.670456,21:8.670456):7.038111,40:15.708567):7.260819,((37:8.272030,34:8.272030):7.508883,(31:14.085287,((36:2.689247,((35:1.191478,33:1.191477):0.581438,32:1.772915):0.916332):1.400337,30:4.089584):9.995703):1.695626):7.188472):0.330180):2.207329,(28:3.306619,29:3.306619):22.200276):0.910496,(((24:2.953000,25:2.953000):13.723368,(23:14.964305,20:14.964305):1.712063):4.144018,18:20.820386):5.597005):0.878441):0.671882,(26:10.306290,17:10.306290):17.661423):11.998798):4.669015):13.028829,((((42:6.041963,44:6.041963):2.213683,43:8.255646):15.754029,82:24.009676):9.890324,((74:15.115690,((75:11.989234,81:11.989234):1.823015,80:13.812249):1.303442):8.609180,((76:13.443160,(78:2.928768,77:2.928768):10.514391):2.928447,79:16.371606):7.353264):10.175129):23.764355):7.035645,(12:25.141887,((13:1.784527,14:1.784527):8.896446,11:10.680973):14.460914):39.558113):7.984512,(((51:6.164239,(53:0.798365,52:0.798365):5.365874):9.634273,((56:9.145802,49:9.145802):5.553865,((((45:4.483573,(46:3.678557,47:3.678558):0.805016):4.339877,50:8.823450):0.933653,54:9.757103):0.811559,48:10.568662):4.131007):1.098844):24.601488,((57:8.367217,(58:7.558901,(60:6.966711,59:6.966712):0.592190):0.808317):19.980218,55:28.347435):12.052565):32.284512):7.637203,(((((63:6.909086,(61:6.809355,(66:6.635649,65:6.635648):0.173706):0.099729):0.290916,(68:6.725905,(67:6.353038,(62:5.162360,64:5.162360):1.190677):0.372868):0.474095):21.717304,73:28.917304):16.170633,41:45.087939):2.787016,((4:11.121397,((6:4.070704,(5:3.247666,10:3.247666):0.823038):0.829296,7:4.900000):6.221397):5.899578,((8:3.472047,9:3.472047):11.002564,((2:2.890699,3:2.890699):9.221692,1:12.112392):2.362220):2.546364):30.853978):32.446762);
tree 203 = ((((12:26.001277,((13:1.493782,14:1.493782):9.518400,11:11.012182):14.989095):38.698723,(((((26:10.647408,17:10.647408):17.316967,((((29:2.998834,28:2.998834):22.764268,((((37:9.192472,34:9.192472):7.167574,(((36:2.983817,((33:1.553305,35:1.553306):0.377438,32:1.930743):1.053074):1.706712,30:4.690529):9.816989,31:14.507517):1.852529):6.892544,(40:15.187238,(38:9.903511,21:9.903511):5.283726):8.065352):0.702840,(39:21.495546,(19:14.450720,(16:9.417897,22:9.417897):5.032823):7.044826):2.459884):1.807673):0.800992,(((24:2.758116,25:2.758116):13.977153,(20:14.818783,23:14.818783):1.916486):5.152183,18:21.887452):4.676643):0.350613,27:26.914708):1.049666):11.313360,(71:24.800000,(70:22.251517,(72:13.834244,69:13.834244):8.417274):2.548482):14.477734):4.259663,15:43.537397):12.243868,(((((77:2.780756,78:2.780756):9.962927,76:12.743683):2.261800,79:15.005483):7.551278,(74:15.150792,(80:14.223087,(81:12.084958,75:12.084958):2.138129):0.927705):7.405969):11.343239,(82:24.868752,((42:6.707944,44:6.707944):2.029412,43:8.737356):16.131396):9.031248):21.881265):8.918735):8.521402,(((((60:6.840480,59:6.840480):1.728984,58:8.569464):1.291210,57:9.860674):17.100097,55:26.960771):13.439229,(((49:8.361971,56:8.361971):5.875831,(54:9.729880,(50:8.242051,(((47:3.634736,46:3.634736):0.616979,45:4.251715):3.272737,48:7.524452):0.717599):1.487828):4.507923):2.600134,(51:6.174303,(53:0.988001,52:0.988001):5.186301):10.663634):23.562063):32.821402):8.509649,(((73:27.968522,((63:6.743135,(61:6.539945,(65:6.369680,66:6.369679):0.170265):0.203190):0.456866,((67:6.550516,(64:5.652618,62:5.652618):0.897897):0.355590,68:6.906105):0.293895):20.768522):20.295658,41:48.264181):1.635891,(((7:4.900000,((6:3.607251,5:3.607251):0.777319,10:4.384570):0.515430):5.649167,4:10.549167):5.469879,((8:3.539528,9:3.539528):10.060472,((2:3.798530,3:3.798530):7.731231,1:11.529763):2.070238):2.419046):33.881025):31.830980);
tree 204 = ((((12:26.054464,((13:1.663736,14:1.663736):9.438997,11:11.102733):14.951731):38.645536,(((((26:10.844024,17:10.844024):17.502298,((((29:3.015681,28:3.015681):22.961927,((((37:9.237568,34:9.237568):7.229393,(((36:3.009261,((33:1.653698,35:1.653698):0.309312,32:1.963011):1.046251):1.724611,30:4.733872):9.875962,31:14.609834):1.857127):6.980129,(40:15.662000,(38:8.948111,21:8.948111):6.713889):7.785089):0.695517,(39:21.535052,(19:14.310672,(16:9.515301,22:9.515302):4.795371):7.224380):2.607554):1.835002):0.818160,(((24:2.684970,25:2.684970):14.104572,(20:14.867844,23:14.867844):1.921697):4.949991,18:21.739532):5.056237):0.773657,27:27.569426):0.776896):11.136468,(71:24.800000,(70:22.280487,(72:14.234872,69:14.234872):8.045615):2.519513):14.682790):4.192905,15:43.675696):12.554264,(((((77:2.794567,78:2.794567):9.983742,76:12.778310):2.272246,79:15.050555):7.612790,(74:14.938814,(80:13.970502,(81:12.089166,75:12.089166):1.881336):0.968312):7.724531):11.236655,(82:25.140311,((42:6.650559,44:6.650559):1.985457,43:8.636015):16.504296):8.759689):22.329959):8.470041):8.559817,(((((60:6.848906,59:6.848906):1.720136,58:8.569042):1.349296,57:9.918338):17.097414,55:27.015753):13.384247,(((49:8.492858,56:8.492858):6.091981,(54:9.424616,(50:8.046834,(((47:3.356546,46:3.356546):0.763648,45:4.120194):3.243990,48:7.364184):0.682650):1.377782):5.160224):2.111244,((53:1.170023,52:1.170023):5.439820,51:6.609843):10.086241):23.703916):32.859817):8.521490,(((73:27.852035,((63:6.769887,(61:6.576537,(65:6.468931,66:6.468930):0.107605):0.193352):0.430112,((67:6.512458,(64:5.542742,62:5.542742):0.969716):0.386195,68:6.898653):0.301347):20.652035):20.640295,41:48.492331):1.264098,(((7:4.900000,((6:3.665157,5:3.665157):0.753947,10:4.419105):0.480895):5.503113,4:10.403114):5.930860,((8:3.315336,9:3.315336):10.022852,((2:3.734597,3:3.734596):7.458099,1:11.192695):2.145493):2.995785):33.422456):32.024879);
tree 205 = ((((12:25.939821,((13:1.640497,14:1.640497):9.243111,11:10.883608):15.056212):38.760180,(((((26:10.852896,17:10.852896):17.230200,((((29:2.997240,28:2.997240):22.661795,((((37:7.414429,34:7.414429):8.339670,(((36:2.531292,((33:1.729532,35:1.729531):0.176936,32:1.906468):0.624824):2.191745,30:4.723037):9.427322,31:14.150360):1.603739):7.625022,(40:15.605265,(38:8.916054,21:8.916054):6.689211):7.773857):0.348637,(39:21.144970,(19:14.425486,(16:9.640885,22:9.640885):4.784601):6.719484):2.582788):1.931278):0.865409,(((24:2.789938,25:2.789939):14.246338,(20:14.960614,23:14.960614):2.075663):4.630584,18:21.666861):4.857584):0.340266,27:26.864711):1.218385):11.329742,(71:24.800000,(70:22.303291,(72:14.537139,69:14.537139):7.766151):2.496710):14.612838):4.305345,15:43.718183):12.639840,(((((77:2.756583,78:2.756583):9.779624,76:12.536207):2.176867,79:14.713073):7.682865,(74:14.907237,(80:13.947076,(81:12.083252,75:12.083252):1.863825):0.960160):7.488702):11.504061,(82:25.090752,((42:6.524270,44:6.524271):2.025150,43:8.549420):16.541332):8.809248):22.458023):8.341977):8.428493,(((((60:7.221815,59:7.221815):1.381482,58:8.603297):1.402947,57:10.006244):16.594883,55:26.601128):13.798873,(((49:8.455472,56:8.455472):6.109361,(54:9.662152,(50:7.943673,(((47:3.411957,46:3.411957):0.881756,45:4.293713):3.020857,48:7.314570):0.629103):1.718479):4.902681):2.047803,((53:1.299964,52:1.299964):4.430913,51:5.730876):10.881760):23.787364):32.728493):8.456279,(((73:27.473339,((63:6.756489,(61:6.561801,(65:6.388821,66:6.388821):0.172981):0.194688):0.443511,((67:6.493111,(64:5.598751,62:5.598751):0.894360):0.371922,68:6.865033):0.334967):20.273339):20.448245,41:47.921584):1.587612,(((7:4.900000,((6:3.515399,5:3.515399):0.815327,10:4.330726):0.569274):5.901334,4:10.801335):5.776056,((8:3.266868,9:3.266868):10.333132,((2:3.724552,3:3.724552):7.703400,1:11.427953):2.172048):2.977390):32.931806):32.075575);
tree 206 = ((((12:23.708644,((13:1.605357,14:1.605357):8.843388,11:10.448743):13.259901):40.991356,(((((26:10.743956,17:10.743956):16.993973,((((29:2.965802,28:2.965802):22.370808,((((37:7.341491,34:7.341491):8.374044,(((36:2.716810,((33:1.945041,35:1.945041):0.200074,32:2.145115):0.571695):2.149067,30:4.865877):9.238268,31:14.104145):1.611390):7.751096,(40:15.598795,(38:8.886480,21:8.886480):6.712315):7.867835):0.359762,(39:20.772193,(19:14.223044,(16:9.519902,22:9.519902):4.703142):6.549149):3.054200):1.510217):0.868784,(((24:2.784611,25:2.784611):14.474888,(20:15.062520,23:15.062520):2.196979):4.327217,18:21.586716):4.618678):0.335473,27:26.540867):1.197063):11.223825,(71:24.800000,(70:22.339910,(72:14.973992,69:14.973992):7.365918):2.460090):14.161756):4.364042,15:43.325798):12.697482,(((((77:3.077915,78:3.077915):9.755655,76:12.833570):2.277583,79:15.111152):7.381138,(74:14.905896,(80:13.942500,(81:12.081507,75:12.081508):1.860993):0.963396):7.586394):11.407710,(82:25.054263,((42:6.525296,44:6.525296):2.054109,43:8.579405):16.474858):8.845737):22.123280):8.676720):8.308417,(((((60:6.570693,59:6.570692):1.336224,58:7.906917):1.295526,57:9.202443):18.451085,55:27.653528):12.746472,(((49:8.257931,56:8.257931):5.801508,(54:8.975904,(50:8.202054,(((47:3.322841,46:3.322840):0.890987,45:4.213827):3.284764,48:7.498591):0.703463):0.773849):5.083536):0.786697,((53:1.546270,52:1.546270):4.467642,51:6.013913):8.832224):25.553863):32.608417):8.393747,(((73:27.818908,((63:6.765292,(61:6.570140,(65:6.415499,66:6.415500):0.154640):0.195152):0.434708,((67:6.604180,(64:5.699589,62:5.699588):0.904591):0.262272,68:6.866452):0.333548):20.618908):19.483222,41:47.302131):1.645856,(((7:4.900000,((6:3.292628,5:3.292628):1.057222,10:4.349850):0.550150):5.576827,4:10.476828):6.246103,((8:3.410934,9:3.410933):10.189067,((2:3.817868,3:3.817868):7.564221,1:11.382090):2.217910):3.122930):32.225057):32.454177);
tree 207 = (((((15:45.514885,((71:24.800000,(70:22.637832,(69:14.605905,72:14.605905):8.031927):2.162168):16.271409,((27:27.135633,(((((((22:10.084449,16:10.084449):3.969934,19:14.054382):6.570367,39:20.624749):2.857385,((37:8.119933,34:8.119933):7.234116,(31:13.612327,((36:2.880859,((35:1.765661,33:1.765661):0.218646,32:1.984307):0.896552):0.888417,30:3.769276):9.843051):1.741722):8.128086):0.262942,((38:8.309115,21:8.309115):7.693204,40:16.002319):7.742757):1.794354,(28:2.400652,29:2.400652):23.138778):0.770267,(((24:2.737418,25:2.737418):13.253495,(23:14.219287,20:14.219287):1.771626):4.817493,18:20.808406):5.501292):0.825935):0.608164,(26:10.313769,17:10.313770):17.430027):13.327613):4.443476):11.425288,((((42:5.850476,44:5.850476):2.131061,43:7.981535):16.453044,82:24.434580):9.465420,((74:15.314730,((75:12.010926,81:12.010926):1.963276,80:13.974202):1.340528):8.274822,((76:13.126799,(78:2.989083,77:2.989083):10.137715):2.853524,79:15.980322):7.609230):10.310448):23.040173):7.759827,(12:25.625418,((13:1.572825,14:1.572825):9.201521,11:10.774346):14.851072):39.074582):8.040856,((((56:7.931442,49:7.931442):5.484765,((((46:3.833377,(47:3.327648,45:3.327648):0.505729):3.949739,50:7.783115):2.021163,54:9.804278):1.020005,48:10.824284):2.591923):1.328963,(51:5.916900,(53:0.933256,52:0.933256):4.983643):8.828270):25.654830,((57:9.863988,(58:9.018493,(60:7.560673,59:7.560672):1.457821):0.845495):19.272835,55:29.136824):11.263177):32.340856):7.972051,(((((63:6.851356,(61:6.697815,(66:6.677955,65:6.677956):0.019860):0.153540):0.348645,(68:6.760563,(67:6.375518,(62:5.041301,64:5.041302):1.334217):0.385045):0.439437):20.105466,73:27.305466):17.735664,41:45.041130):3.484325,((4:10.494109,((6:3.839519,(5:3.155394,10:3.155394):0.684125):1.060481,7:4.900000):5.594109):6.646490,((8:2.939427,9:2.939427):11.446796,((2:3.574203,3:3.574202):8.421308,1:11.995511):2.390712):2.754376):31.384856):32.187452);
[truncated: 18,805,260 more chars]
